# Supplementary material for: N-(2-Hy­droxy­benz­yl)adamantan-1-aminium chloride
Source: Acta Crystallogr Sect E Struct Rep Online. 2011 Jun 11;67(Pt 7):o1602. doi: 10.1107/S1600536811020794 (PMC3151742; doi:10.1107/S1600536811020794)
Supplement: Supplementary file 2 [file e-67-o1602-Isup2.hkl]

# 
# h,k,l, Fc-squared, Fo-squared, sigma(Fo-squared) and status flag 
# 
data_I
_shelx_title ' 1 in P-1                        P21/c' 
_shelx_refln_list_code          4 
_shelx_F_calc_maximum      160.02 
_exptl_crystal_F_000       631.91 
_reflns_d_resolution_high  0.7701 
 
loop_ 
 _symmetry_equiv_pos_as_xyz 
 'x, y, z' 
 '-x, y+1/2, -z+1/2' 
 '-x, -y, -z' 
 'x, -y-1/2, z-1/2' 
 
_cell_length_a    12.2620 
_cell_length_b    10.2020 
_cell_length_c    12.8450 
_cell_angle_alpha  90.000 
_cell_angle_beta   98.430 
_cell_angle_gamma  90.000 
 
_shelx_F_squared_multiplier     1.000 
 
loop_ 
 _refln_index_h 
 _refln_index_k 
 _refln_index_l 
 _refln_F_squared_calc 
 _refln_F_squared_meas 
 _refln_F_squared_sigma 
 _refln_observed_status 
   2   0   0       44.32       41.18      1.47 o 
   3   0   0     9079.56     8255.30    330.74 o 
   4   0   0      198.86      147.04      8.67 o 
   5   0   0     4341.73     4413.63    223.93 o 
   6   0   0      713.39      805.12     47.87 o 
   7   0   0     1182.16     1602.44    100.19 o 
   8   0   0       36.75       31.11      6.82 o 
   9   0   0       11.48       25.39      7.38 o 
  10   0   0      231.30      245.31     32.72 o 
  11   0   0        3.95       -6.53      6.53 o 
  12   0   0       25.01       32.48     16.24 o 
  13   0   0        0.90       -6.32      6.32 o 
  14   0   0        0.57        4.07      6.50 o 
  15   0   0        0.40       -3.88      7.54 o 
   2   1   0     4487.69     3822.98     66.96 o 
   3   1   0     2034.03     1713.01     34.51 o 
   4   1   0      616.77      627.25     14.99 o 
   5   1   0      822.53     1044.09     58.59 o 
   6   1   0     2490.47     2809.81     86.97 o 
   7   1   0      187.27      205.75     11.66 o 
   8   1   0       15.87       14.51      2.56 o 
   9   1   0       69.17       65.00      5.49 o 
  10   1   0        1.66        7.91      3.67 o 
  11   1   0       91.60       80.33      7.56 o 
  12   1   0       14.38       17.40      4.96 o 
  13   1   0        0.86       -0.97      2.78 o 
  14   1   0       27.16       39.48     13.88 o 
  15   1   0        1.88        3.72      5.36 o 
   0   2   0     7499.40     6202.28    194.97 o 
   1   2   0      123.11      105.96      3.74 o 
   2   2   0     2709.85     2493.14     90.68 o 
   3   2   0      564.65      545.42     12.02 o 
   4   2   0       16.17       11.81      1.17 o 
   5   2   0        1.83        2.42      1.52 o 
   6   2   0       14.66       36.19      3.35 o 
   7   2   0      176.56      170.05     14.09 o 
   8   2   0        0.17        1.31      2.41 o 
   9   2   0       53.21       49.48      6.03 o 
  10   2   0      558.01      611.60     46.86 o 
  11   2   0       72.61       76.79     10.88 o 
  12   2   0       32.71       36.88      6.75 o 
  13   2   0        0.01        1.55      2.77 o 
  14   2   0        0.00       11.59      6.93 o 
  15   2   0       12.24       28.68      9.77 o 
   1   3   0      316.82      287.95      7.68 o 
   2   3   0      132.91      110.70      3.44 o 
   3   3   0      392.80      325.84     16.62 o 
   4   3   0       48.52       37.43      2.11 o 
   5   3   0        9.62        8.46      1.40 o 
   6   3   0        6.29        3.77      1.30 o 
   7   3   0      125.96      120.83      6.35 o 
   8   3   0        9.40        8.69      2.79 o 
   9   3   0        3.29        4.28      3.25 o 
  10   3   0        2.58        3.25      4.63 o 
  11   3   0       14.76       18.23      4.92 o 
  12   3   0        0.39        3.64      3.51 o 
  13   3   0        8.29        4.56      3.98 o 
  14   3   0        0.54        0.64      3.62 o 
  15   3   0        3.97       -1.64      5.13 o 
   0   4   0      178.46      192.40      7.75 o 
   1   4   0      201.17      208.08     10.69 o 
   2   4   0       24.51       16.82      1.61 o 
   3   4   0      266.31      233.02      7.99 o 
   4   4   0       72.28       66.79      5.08 o 
   5   4   0       59.93       64.25      4.24 o 
   6   4   0      171.29      139.14      8.06 o 
   7   4   0      392.10      347.36     15.33 o 
   8   4   0       40.53       30.71      4.95 o 
   9   4   0      337.91      347.22     22.66 o 
  10   4   0      231.86      239.73     18.85 o 
  11   4   0        2.08        7.18      3.67 o 
  12   4   0        3.02        9.15      6.09 o 
  13   4   0        0.08       -1.18      2.96 o 
  14   4   0        4.53        4.69      4.12 o 
  15   4   0        1.21        2.88      6.37 o 
   1   5   0     2856.82     2746.44    110.30 o 
   2   5   0       18.09       37.31      9.83 o 
   3   5   0      196.77      186.56      6.94 o 
   4   5   0      782.48      694.16     22.43 o 
   5   5   0      309.53      264.98     10.26 o 
   6   5   0      208.85      184.48     13.79 o 
   7   5   0       78.91       76.09      6.67 o 
   8   5   0       89.34       80.95      7.63 o 
   9   5   0      145.32      129.51     10.88 o 
  10   5   0        0.91        5.98      4.12 o 
  11   5   0      100.77      101.09     11.19 o 
  12   5   0        3.86        9.62      4.64 o 
  13   5   0        0.10       -2.52      4.19 o 
  14   5   0       20.76       39.23     11.90 o 
   0   6   0     4499.35     4559.89    222.65 o 
   1   6   0     1695.63     1765.67     64.97 o 
   2   6   0        6.10        1.92      2.12 o 
   3   6   0       72.94       58.91      3.84 o 
   4   6   0        0.99        0.57      1.61 o 
   5   6   0      167.15      153.87      9.13 o 
   6   6   0        0.44       -0.26      1.31 o 
   7   6   0      222.03      204.11     13.95 o 
   8   6   0      263.95      248.86     16.32 o 
   9   6   0       34.91       35.84      5.03 o 
  10   6   0       19.00       16.03      5.28 o 
  11   6   0        4.06        5.36      7.22 o 
  12   6   0        3.44        5.66      4.64 o 
  13   6   0        1.91        1.74      6.64 o 
  14   6   0        6.40        4.14      8.09 o 
   1   7   0      183.70      192.31     10.78 o 
   2   7   0      156.02      154.58     10.31 o 
   3   7   0      133.36      110.47      6.53 o 
   4   7   0      144.96      112.27      6.34 o 
   5   7   0      266.67      240.80     19.37 o 
   6   7   0     1096.88      985.79     53.93 o 
   7   7   0      204.68      190.67     16.83 o 
   8   7   0        7.81        8.80      4.47 o 
   9   7   0       80.19       89.95     11.71 o 
  10   7   0        6.96        9.26      4.94 o 
  11   7   0        2.39       14.20      6.67 o 
  12   7   0        1.01        3.00      4.14 o 
  13   7   0        9.93        6.52      6.53 o 
   0   8   0      183.35      146.48     12.91 o 
   1   8   0       70.03       65.83      6.52 o 
   2   8   0       14.00       19.15      3.12 o 
   3   8   0        2.60       12.77      4.42 o 
   4   8   0        2.12       56.60     20.39 o 
   5   8   0        1.31        0.76      2.06 o 
   6   8   0        0.60       -2.37      3.48 o 
   7   8   0       18.66       21.83      6.31 o 
   8   8   0        7.24        5.06      4.00 o 
   9   8   0        0.21        2.87      3.85 o 
  10   8   0       21.82       21.95      7.97 o 
  11   8   0       15.35       26.96      8.10 o 
  12   8   0        0.14       10.60      6.44 o 
   1   9   0       15.76       17.67      3.40 o 
   2   9   0        2.34        3.74      3.94 o 
   3   9   0       54.35       50.95      6.39 o 
   4   9   0       32.45       23.60      4.47 o 
   5   9   0       21.34       26.34      4.48 o 
   6   9   0       29.57       35.21      8.15 o 
   7   9   0        0.19        8.06      5.62 o 
   8   9   0       17.23       20.70      6.70 o 
   9   9   0       11.90        8.53      5.29 o 
  10   9   0       24.44       23.99      7.79 o 
  11   9   0        9.75       12.25      6.67 o 
   0  10   0       10.60        1.78      9.69 o 
   1  10   0        2.70        1.89      2.45 o 
   2  10   0        1.40        1.00      2.54 o 
   3  10   0        7.94        5.21      3.04 o 
   4  10   0        1.09        1.62      2.32 o 
   5  10   0        0.12       -0.42      3.08 o 
   6  10   0        0.75        0.50      3.08 o 
   7  10   0        5.19       11.71      5.61 o 
   8  10   0       18.58       20.76      6.55 o 
   9  10   0        0.00       -3.46      7.02 o 
  10  10   0        0.47       -2.85      5.27 o 
   1  11   0       40.28       59.55     10.68 o 
   2  11   0        4.97        1.07      3.24 o 
   3  11   0       69.18       53.11      8.83 o 
   4  11   0      106.89      101.77     18.70 o 
   5  11   0       38.71       48.11      9.98 o 
   6  11   0       11.76       10.98      5.63 o 
   7  11   0        0.12        4.19      4.31 o 
   8  11   0        0.44       -1.58      4.60 o 
   0  12   0       37.60       46.61     16.62 o 
   1  12   0        2.89        2.44      4.14 o 
   2  12   0        7.24       12.31      7.03 o 
   3  12   0       15.82       18.80      9.10 o 
   4  12   0       24.87       46.44     13.86 o 
   5  12   0       54.79       68.56     16.39 o 
   6  12   0        0.66        7.65      6.80 o 
   1  13   0       16.46        9.32      7.74 o 
   2  13   0       19.68       20.67     16.36 o 
   3  13   0        2.47        9.03     12.98 o 
 -15   1   1        1.76        5.81      5.97 o 
 -14   1   1       11.22       19.57      8.63 o 
 -13   1   1        4.41       14.58      4.88 o 
 -12   1   1        6.29        7.58      4.06 o 
 -11   1   1       65.42       79.40      7.67 o 
 -10   1   1      437.93      461.84     39.52 o 
  -9   1   1       90.96       90.62      8.06 o 
  -8   1   1      657.39      757.28     33.98 o 
  -7   1   1     1822.73     2029.27     79.50 o 
  -6   1   1      723.61      716.93     26.14 o 
  -5   1   1      747.63      817.03     30.34 o 
  -4   1   1     2307.03     2309.66     62.76 o 
  -3   1   1      725.41      775.49     19.64 o 
  -2   1   1     2546.35     2502.70     41.67 o 
   1   1   1     1326.65     1197.96     14.24 o 
   2   1   1     5934.56     6003.37    121.46 o 
   3   1   1      406.95      368.89     13.67 o 
   4   1   1     1372.06     1344.09     30.17 o 
   5   1   1     3643.55     4060.90    111.49 o 
   6   1   1      110.14       91.31      4.60 o 
   7   1   1        5.12       11.92      1.87 o 
   8   1   1      122.98      133.71      8.59 o 
   9   1   1       29.03       29.53      3.67 o 
  10   1   1       36.66       47.27      5.24 o 
  11   1   1        4.50       11.33      3.82 o 
  12   1   1        1.69        6.56      3.75 o 
  13   1   1        0.75       -2.31      4.78 o 
  14   1   1        0.11       -1.02      4.38 o 
  15   1   1        0.03        0.14      4.55 o 
 -15   2   1        1.36        1.62     11.55 o 
 -14   2   1        1.34        5.20      5.77 o 
 -13   2   1        9.00        9.85      4.39 o 
 -12   2   1       14.14       12.45      4.24 o 
 -11   2   1       22.52       17.38      4.06 o 
 -10   2   1       30.16       84.62     21.47 o 
  -9   2   1     1090.26     1256.07     54.68 o 
  -8   2   1       69.84       73.71      5.37 o 
  -7   2   1      198.65      188.90      9.00 o 
  -6   2   1        5.02       10.80      2.57 o 
  -5   2   1       60.94       52.67      2.92 o 
  -4   2   1      157.63      129.55      7.61 o 
  -3   2   1      553.64      468.92     17.42 o 
  -2   2   1     4556.14     4575.42    111.82 o 
  -1   2   1    10523.57    10335.03    286.70 o 
   0   2   1     6340.46     5790.56     91.27 o 
   1   2   1     9414.81     8154.13    109.48 o 
   2   2   1       18.24       16.68      1.16 o 
   3   2   1      604.19      525.33     14.47 o 
   4   2   1      239.14      264.83      9.02 o 
   5   2   1      673.82      693.04     23.03 o 
   6   2   1       71.22       78.23      5.61 o 
   7   2   1       48.42       52.88      6.82 o 
   8   2   1       29.02       24.27      3.38 o 
   9   2   1       23.39       44.72      9.30 o 
  10   2   1       50.78       81.43     12.73 o 
  11   2   1       48.39       63.22      8.07 o 
  12   2   1        0.57        1.29      2.96 o 
  13   2   1        0.12        4.90      6.42 o 
  14   2   1       19.60       26.47      7.90 o 
  15   2   1        2.00        1.79      5.04 o 
 -15   3   1       26.18       20.32      9.94 o 
 -14   3   1        3.08        3.93      4.93 o 
 -13   3   1       12.03       21.21      7.70 o 
 -12   3   1       12.64       15.67      5.54 o 
 -11   3   1      106.16       82.51      9.94 o 
 -10   3   1       44.24       41.84      6.10 o 
  -9   3   1      112.05       96.18      7.68 o 
  -8   3   1      268.02      246.69     12.34 o 
  -7   3   1      220.44      232.32     11.25 o 
  -6   3   1       28.95       23.41      2.28 o 
  -5   3   1      352.05      277.35      9.11 o 
  -4   3   1        1.68        2.20      1.18 o 
  -3   3   1     1313.65     1328.46     33.25 o 
  -2   3   1     3375.36     3079.10     75.65 o 
  -1   3   1     1756.14     3045.64    359.12 o 
   0   3   1    15390.05    16384.68    423.47 o 
   1   3   1     1446.06     1665.76    283.70 o 
   2   3   1      829.82      756.22     32.24 o 
   3   3   1     2542.23     2051.01     67.74 o 
   4   3   1     1013.04      835.41     26.43 o 
   5   3   1      164.94      147.11      7.11 o 
   6   3   1      336.92      297.98     13.97 o 
   7   3   1      692.14      720.83     41.92 o 
   8   3   1       38.71       47.17      5.92 o 
   9   3   1       28.67       27.99      5.21 o 
  10   3   1        5.64        1.46      2.72 o 
  11   3   1       47.71       55.56      8.23 o 
  12   3   1       22.97       25.91      6.25 o 
  13   3   1        6.75       10.16      5.43 o 
  14   3   1       72.34       92.22     15.41 o 
  15   3   1       20.16       12.60      7.56 o 
 -14   4   1        1.61        9.00      6.60 o 
 -13   4   1        3.98        6.12      3.83 o 
 -12   4   1       21.93       25.51      5.93 o 
 -11   4   1      110.78      123.45     12.69 o 
 -10   4   1        9.66        9.11      3.97 o 
  -9   4   1     1053.19     1033.15     47.36 o 
  -8   4   1        3.99       31.30      8.03 o 
  -7   4   1      243.41      214.09      9.72 o 
  -6   4   1      389.89      351.52     12.98 o 
  -5   4   1        2.54        3.28      1.41 o 
  -4   4   1       78.93       59.88      5.37 o 
  -3   4   1        3.87        1.22      1.05 o 
  -2   4   1     1229.48     1349.19     47.58 o 
  -1   4   1       72.85       72.92      8.03 o 
   0   4   1      507.23      511.13     51.58 o 
   1   4   1     4719.94     4582.97    112.96 o 
   2   4   1     1231.29     1092.83     29.32 o 
   3   4   1      105.98      101.42     10.25 o 
   4   4   1      312.12      271.59     15.08 o 
   5   4   1      414.71      413.77     16.42 o 
   6   4   1      115.11      125.80      7.43 o 
   7   4   1      112.68      108.70      7.95 o 
   8   4   1      811.39      881.21     44.85 o 
   9   4   1      334.22      367.71     23.99 o 
  10   4   1      135.22      155.46     13.09 o 
  11   4   1        0.64        2.04      3.34 o 
  12   4   1        0.31       12.49      8.25 o 
  13   4   1       23.44       35.24      7.92 o 
  14   4   1        6.11        5.21      4.86 o 
 -14   5   1       13.80       37.42     14.72 o 
 -13   5   1        0.09       -0.31      3.12 o 
 -12   5   1        5.64       15.68      5.36 o 
 -11   5   1        6.18        4.55      3.42 o 
 -10   5   1       38.08       40.60      6.81 o 
  -9   5   1        1.23        0.06      3.05 o 
  -8   5   1      580.69      541.36     38.42 o 
  -7   5   1      341.99      340.91     18.75 o 
  -6   5   1        1.42        8.32      4.03 o 
  -5   5   1      231.66      222.92      9.61 o 
  -4   5   1       96.25       93.09      4.78 o 
  -3   5   1      655.44      653.46     21.41 o 
  -2   5   1       28.19       57.43      9.77 o 
  -1   5   1     1540.01     1672.57     51.67 o 
   0   5   1       39.95       43.27     13.88 o 
   1   5   1       12.16       23.13      1.94 o 
   2   5   1       54.94       39.90      3.38 o 
   3   5   1      628.90      569.72     28.38 o 
   4   5   1      190.53      169.99      9.53 o 
   5   5   1      364.70      302.94     19.77 o 
   6   5   1       20.06       25.26      4.17 o 
   7   5   1      403.06      403.51     27.37 o 
   8   5   1      164.66      170.13     12.98 o 
   9   5   1        2.90        7.04      4.84 o 
  10   5   1       40.01       44.17      6.55 o 
  11   5   1       12.85        7.32      3.66 o 
  12   5   1       26.37       35.83      8.39 o 
  13   5   1       15.18       24.39      7.30 o 
  14   5   1        3.82        9.69      7.36 o 
 -14   6   1        3.13        0.27      4.95 o 
 -13   6   1       26.05       41.30     10.05 o 
 -12   6   1        3.63        8.25      5.60 o 
 -11   6   1       44.54       40.61      6.65 o 
 -10   6   1       15.21       17.37      4.66 o 
  -9   6   1       45.44       44.29      6.22 o 
  -8   6   1      211.06      192.45     13.41 o 
  -7   6   1      173.34      161.70     10.79 o 
  -6   6   1      119.06      114.80      7.16 o 
  -5   6   1      120.95      100.67      7.09 o 
  -4   6   1      637.60      609.62     23.14 o 
  -3   6   1      171.43      163.86     18.74 o 
  -2   6   1     2002.81     2125.70     82.07 o 
  -1   6   1     1849.99     1994.04     69.42 o 
   0   6   1     1094.37     1161.28     73.46 o 
   1   6   1      504.50      568.87     39.36 o 
   2   6   1      145.82      120.46     11.27 o 
   3   6   1       84.95       80.67      4.18 o 
   4   6   1       54.15       38.24      3.56 o 
   5   6   1       28.77       19.31      2.93 o 
   6   6   1       65.10       52.25      8.31 o 
   7   6   1       51.65       40.11      4.59 o 
   8   6   1        0.24        2.25      4.14 o 
   9   6   1        6.00        6.72      3.57 o 
  10   6   1       88.88       95.41     12.91 o 
  11   6   1        2.36        5.69      6.23 o 
  12   6   1        1.46        7.27      4.73 o 
  13   6   1        0.72        6.51      7.06 o 
 -13   7   1        0.04       -1.77      5.56 o 
 -12   7   1        9.64       18.80      7.26 o 
 -11   7   1        0.21        5.42      4.74 o 
 -10   7   1       13.21       13.45      8.14 o 
  -9   7   1       17.26       23.11      4.81 o 
  -8   7   1        6.67        5.10      3.42 o 
  -7   7   1       16.57       14.06      3.28 o 
  -6   7   1       46.41       47.34      4.76 o 
  -5   7   1        1.07        2.11      2.23 o 
  -4   7   1       62.16       65.91      5.11 o 
  -3   7   1        1.09        2.02      2.47 o 
  -2   7   1      164.88      175.11     10.75 o 
  -1   7   1      271.72      286.19     12.64 o 
   0   7   1       17.75       29.61      5.35 o 
   1   7   1       36.39       46.21      6.38 o 
   2   7   1      169.53      156.86     10.69 o 
   3   7   1        0.16        0.78      2.09 o 
   4   7   1       43.72       44.23      4.84 o 
   5   7   1      128.56      107.05     12.76 o 
   6   7   1        8.25        8.88      4.07 o 
   7   7   1        0.34        3.50      3.32 o 
   8   7   1       44.50       45.94      8.06 o 
   9   7   1       36.33       44.39      8.22 o 
  10   7   1        8.36        8.56      4.80 o 
  11   7   1       14.98       24.37      9.21 o 
  12   7   1        0.10        4.74      4.67 o 
  13   7   1       18.60       24.07      8.62 o 
 -12   8   1        0.23        4.37      5.75 o 
 -11   8   1        1.46        5.90      6.24 o 
 -10   8   1       28.90       43.53      9.62 o 
  -9   8   1        3.05        4.10      4.39 o 
  -8   8   1       38.63       42.25      8.24 o 
  -7   8   1       14.75       27.01      6.12 o 
  -6   8   1       29.40       24.85      4.34 o 
  -5   8   1       34.33       26.16      5.03 o 
  -4   8   1      414.71      407.29     20.48 o 
  -3   8   1      119.28      109.09      7.67 o 
  -2   8   1      317.12      323.99     38.86 o 
  -1   8   1     1372.62     1447.56     60.10 o 
   0   8   1       52.08       94.79     18.21 o 
   1   8   1       39.68       64.53     13.81 o 
   2   8   1       74.93       78.93      7.49 o 
   3   8   1        4.30       10.66      4.26 o 
   4   8   1       13.97       21.55      3.97 o 
   5   8   1      175.66      150.68     15.33 o 
   6   8   1       35.16       36.42      7.05 o 
   7   8   1        0.14        1.09      2.88 o 
   8   8   1       41.37       38.57      8.13 o 
   9   8   1       29.90       36.69      8.10 o 
  10   8   1       47.69       52.18     10.86 o 
  11   8   1       22.73       31.56      8.30 o 
  12   8   1        0.95       -0.88      4.67 o 
 -11   9   1        0.83       12.42      9.04 o 
 -10   9   1       24.13       29.75      8.69 o 
  -9   9   1       34.81       31.45      8.38 o 
  -8   9   1        0.16       22.67      6.53 o 
  -7   9   1       38.71       45.70      8.77 o 
  -6   9   1       17.83       13.74      5.24 o 
  -5   9   1      109.04       88.05     11.01 o 
  -4   9   1        7.52        2.18      2.45 o 
  -3   9   1        3.31        9.48      5.27 o 
  -2   9   1       21.40       33.45      5.41 o 
  -1   9   1       49.88       42.18      4.97 o 
   0   9   1       13.51       10.71      3.63 o 
   1   9   1       21.65       30.78      5.99 o 
   2   9   1        0.04        8.33      4.72 o 
   3   9   1       19.74       16.28      4.04 o 
   4   9   1       82.90       72.43     14.55 o 
   5   9   1       93.39       87.99     11.59 o 
   6   9   1       18.09       18.12      5.75 o 
   7   9   1        0.11       -0.11      3.58 o 
   8   9   1        2.58        6.99      4.75 o 
   9   9   1        2.40        6.94      6.13 o 
  10   9   1        8.45       11.72      6.67 o 
  11   9   1        1.56       11.74      6.67 o 
 -10  10   1       10.42        7.99      6.54 o 
  -9  10   1        2.63       -4.05      4.82 o 
  -8  10   1       11.13       19.22      6.50 o 
  -7  10   1        1.42        0.46      4.05 o 
  -6  10   1        7.98       12.24      5.05 o 
  -5  10   1        1.40       15.15      6.03 o 
  -4  10   1        0.39        3.75      2.97 o 
  -3  10   1       11.61       17.54      6.02 o 
  -2  10   1        7.89       11.66      4.04 o 
  -1  10   1        9.08       17.16      5.59 o 
   0  10   1       58.62       82.53      9.38 o 
   1  10   1       87.94       84.72     12.55 o 
   2  10   1       85.84       77.49     10.63 o 
   3  10   1        1.97        4.33      3.10 o 
   4  10   1        0.81        3.52      2.92 o 
   5  10   1       11.55       24.41      7.02 o 
   6  10   1       94.31       97.09     15.04 o 
   7  10   1       42.29       49.87     10.42 o 
   8  10   1       70.22       72.56     12.46 o 
   9  10   1      119.16      133.13     19.06 o 
  10  10   1       28.22       37.90     10.15 o 
  -8  11   1        3.84       14.30     11.08 o 
  -7  11   1        0.14        3.67      4.97 o 
  -6  11   1        4.15        5.96      5.38 o 
  -5  11   1        4.22       -3.38      6.05 o 
  -4  11   1        0.00        1.17      3.47 o 
  -3  11   1        1.25        2.68      3.51 o 
  -2  11   1        2.04        0.17      3.28 o 
  -1  11   1       27.76       40.61      8.46 o 
   0  11   1        0.12        3.92      4.43 o 
   1  11   1       27.10       35.04      7.66 o 
   2  11   1       30.32       44.40      7.36 o 
   3  11   1       14.97       14.75      7.04 o 
   4  11   1        5.57        1.12      4.01 o 
   5  11   1        6.13        1.76      3.73 o 
   6  11   1       13.12       24.07      7.93 o 
   7  11   1       31.49       33.60      8.76 o 
   8  11   1        4.72        0.96      4.32 o 
  -6  12   1        2.55        0.81      6.41 o 
  -5  12   1        0.77        0.10      4.29 o 
  -4  12   1       22.16       10.99      7.61 o 
  -3  12   1       24.31       31.26     12.11 o 
  -2  12   1       51.47       55.33     10.80 o 
  -1  12   1      137.31      161.64     19.14 o 
   0  12   1       26.02       29.94      8.34 o 
   1  12   1        4.87        0.30      3.93 o 
   2  12   1        2.97        7.94     12.29 o 
   3  12   1        0.73        2.10      6.29 o 
   4  12   1        0.23        4.64      6.33 o 
   5  12   1       11.00       16.44      9.66 o 
   6  12   1       11.05       13.66      7.81 o 
  -3  13   1        0.00       -2.63      9.78 o 
  -2  13   1        3.09        8.76      7.19 o 
  -1  13   1       10.23       17.62      9.22 o 
   0  13   1       12.42       17.94      9.59 o 
   1  13   1        8.22       10.98     12.43 o 
   2  13   1        0.02       -4.43      6.54 o 
 -15   0   2        0.38       -2.63     11.28 o 
 -14   0   2       22.71       33.02     17.77 o 
 -13   0   2        6.82       13.89      7.72 o 
 -12   0   2       67.83       87.06     17.73 o 
 -11   0   2      637.07      765.59     61.61 o 
 -10   0   2      426.78      564.11     42.83 o 
  -9   0   2        4.35        9.34      3.93 o 
  -8   0   2       97.86      105.60      8.72 o 
  -7   0   2       59.50       60.65      5.75 o 
  -6   0   2      138.45      186.36     11.22 o 
  -5   0   2     1256.86     1205.89     61.52 o 
  -4   0   2      248.68      258.03     12.28 o 
  -3   0   2      310.90      439.08     11.91 o 
  -2   0   2     5845.52     6004.38    106.55 o 
  -1   0   2    25606.28    29079.98    563.05 o 
   0   0   2     2411.99     2067.90     59.26 o 
   1   0   2     8477.83     6493.47    762.74 o 
   2   0   2      181.68      231.26     27.55 o 
   3   0   2      364.50      289.63      9.16 o 
   4   0   2     1633.46     1703.31     58.29 o 
   5   0   2     1833.36     2027.76     81.50 o 
   6   0   2     1786.42     2421.01    106.92 o 
   7   0   2     1730.24     1937.33     95.43 o 
   8   0   2       32.74       22.98      3.98 o 
   9   0   2       21.56       23.10      5.27 o 
  10   0   2       12.49        8.84      4.09 o 
  11   0   2        0.54       -1.88      2.91 o 
  12   0   2        9.77       18.59      8.94 o 
  13   0   2        0.13        1.60      5.54 o 
  14   0   2       10.90       23.10     18.99 o 
  15   0   2       24.75       53.15     16.66 o 
 -15   1   2       19.43       29.19     10.63 o 
 -14   1   2        1.22        4.83      3.74 o 
 -13   1   2        0.67        4.15      2.97 o 
 -12   1   2        9.39       12.21      3.68 o 
 -11   1   2      196.20      200.42     13.56 o 
 -10   1   2       65.73       78.73      7.23 o 
  -9   1   2      424.79      433.34     20.80 o 
  -8   1   2      202.07      218.65     10.57 o 
  -7   1   2       21.35       24.39      2.74 o 
  -6   1   2      586.53      594.28     18.74 o 
  -5   1   2        0.03      101.67      9.69 o 
  -4   1   2       33.58       25.26      2.68 o 
  -3   1   2      432.21      521.02     16.41 o 
  -2   1   2      378.08      488.86     15.72 o 
  -1   1   2      506.94      506.89     13.52 o 
   0   1   2     4595.42     4036.47     72.45 o 
   1   1   2     4199.87     4487.60     91.10 o 
   2   1   2       14.69       20.92      2.37 o 
   3   1   2      529.84      542.53     25.77 o 
   4   1   2      278.56      230.61     19.20 o 
   5   1   2     3055.33     3380.49     98.97 o 
   6   1   2      152.61      150.20     18.45 o 
   7   1   2      235.12      247.19     15.05 o 
   8   1   2       13.44       14.81      2.38 o 
   9   1   2        3.66        3.75      1.84 o 
  10   1   2        0.04       -1.90      2.23 o 
  11   1   2        3.15        7.73      4.82 o 
  12   1   2       13.44        7.72      3.40 o 
  13   1   2        1.41        5.53      6.19 o 
  14   1   2        0.06       -0.54      4.13 o 
  15   1   2        3.72        3.98      5.53 o 
 -15   2   2        2.53       -3.86      6.19 o 
 -14   2   2       13.87       18.26     10.03 o 
 -13   2   2        0.02       -1.08      3.10 o 
 -12   2   2       60.49       50.18      6.40 o 
 -11   2   2      191.57      191.65     13.30 o 
 -10   2   2       19.47       23.70      4.11 o 
  -9   2   2      326.87      331.69     20.24 o 
  -8   2   2      138.30      139.45      9.73 o 
  -7   2   2       99.63       83.21      5.61 o 
  -6   2   2       73.92       54.64      4.45 o 
  -5   2   2      629.74      561.29     21.56 o 
  -4   2   2     1101.67     1098.22     30.82 o 
  -3   2   2     6056.73     5274.11    129.03 o 
  -2   2   2     3037.31     2978.73     67.24 o 
  -1   2   2     4257.40     4328.12    150.30 o 
   0   2   2     5157.70     5278.58    112.08 o 
   1   2   2      729.17      891.03     20.23 o 
   2   2   2        6.92        5.89      0.71 o 
   3   2   2      318.76      238.30      7.29 o 
   4   2   2     1055.64     1027.30     32.10 o 
   5   2   2     3222.31     3626.68    134.30 o 
   6   2   2      833.99      880.94     35.70 o 
   7   2   2       87.65       84.66      6.59 o 
   8   2   2      373.68      450.54     24.22 o 
   9   2   2      143.51      142.61     11.71 o 
  10   2   2        0.49        3.93      3.02 o 
  11   2   2       13.31       10.08      4.01 o 
  12   2   2        0.23       -2.12      3.08 o 
  13   2   2        0.37        1.20      4.02 o 
  14   2   2        0.14        1.61      4.16 o 
  15   2   2        0.28       -2.30      5.97 o 
 -15   3   2       22.87       22.63      8.70 o 
 -14   3   2        8.46        6.69      5.15 o 
 -13   3   2        0.12       -2.63      3.31 o 
 -12   3   2        9.36       14.69      6.41 o 
 -11   3   2        2.07        6.47      6.00 o 
 -10   3   2      210.62      199.27     14.36 o 
  -9   3   2      185.78      168.72     11.64 o 
  -8   3   2       98.29       88.63      6.85 o 
  -7   3   2        2.80       11.00      1.94 o 
  -6   3   2        2.38       27.10      7.56 o 
  -5   3   2      302.38      297.73     14.50 o 
  -4   3   2       48.74       59.30      3.71 o 
  -3   3   2       84.89       94.77      4.66 o 
  -2   3   2      331.27      243.27     11.11 o 
  -1   3   2     3086.12     3423.14    143.46 o 
   0   3   2     5781.62     5904.42    118.70 o 
   1   3   2     1182.60     1214.29     81.71 o 
   2   3   2      372.06      304.82      8.26 o 
   3   3   2      850.41      818.10     22.57 o 
   4   3   2     1227.97     1249.49     59.35 o 
   5   3   2      468.94      486.46     21.44 o 
   6   3   2       49.00       50.16      4.78 o 
   7   3   2        0.15       -2.66      2.66 o 
   8   3   2       35.46       25.97      4.41 o 
   9   3   2       26.14       21.68      4.70 o 
  10   3   2        0.02       -1.19      2.99 o 
  11   3   2        2.48        4.30      3.42 o 
  12   3   2        4.98        2.56      3.61 o 
  13   3   2        0.49        2.91      4.02 o 
  14   3   2        0.04        2.11      4.89 o 
 -15   4   2        1.73       -8.07      8.07 o 
 -14   4   2        0.01        6.29      4.97 o 
 -13   4   2        6.66        4.06      3.66 o 
 -12   4   2        0.02        1.61      3.42 o 
 -11   4   2        1.69        5.57      4.22 o 
 -10   4   2       82.45       73.43      6.61 o 
  -9   4   2       82.95       74.17      7.53 o 
  -8   4   2       34.11       38.45      6.77 o 
  -7   4   2      411.45      419.64     17.74 o 
  -6   4   2        3.16        3.21      1.85 o 
  -5   4   2      499.71      498.88     18.00 o 
  -4   4   2       73.99       69.51      4.14 o 
  -3   4   2      805.92      804.72     27.21 o 
  -2   4   2     5406.89     5513.61    186.10 o 
  -1   4   2      525.05      669.31     80.01 o 
   0   4   2      704.51      811.40     25.36 o 
   1   4   2      173.29      142.09     13.46 o 
   2   4   2      153.07      131.99      5.52 o 
   3   4   2      126.01      133.38     17.12 o 
   4   4   2      869.52      765.48     36.07 o 
   5   4   2      770.73      780.38     29.52 o 
   6   4   2      154.53      166.43      9.38 o 
   7   4   2      401.68      417.86     22.14 o 
   8   4   2      166.04      182.32     13.27 o 
   9   4   2       29.74       24.33      5.66 o 
  10   4   2       25.12       23.03      5.80 o 
  11   4   2       54.63       45.91      7.66 o 
  12   4   2        2.94       -1.18      3.45 o 
  13   4   2        1.83       11.68      9.87 o 
  14   4   2        3.59        7.13      6.07 o 
 -14   5   2        5.26        9.02      6.56 o 
 -13   5   2        6.92        0.14      3.84 o 
 -12   5   2        3.81        6.35      6.36 o 
 -11   5   2        2.44        3.77      4.31 o 
 -10   5   2       54.73       65.06      8.39 o 
  -9   5   2       82.01       70.48      6.29 o 
  -8   5   2      718.12      694.76     31.20 o 
  -7   5   2      215.94      190.27     10.19 o 
  -6   5   2      457.50      435.83     18.68 o 
  -5   5   2      169.92      149.24      7.82 o 
  -4   5   2      130.28      113.68      6.36 o 
  -3   5   2     1043.65     1162.78     38.94 o 
  -2   5   2      570.98      512.55     21.07 o 
  -1   5   2      978.41      945.75     36.54 o 
   0   5   2      274.73      360.60     14.02 o 
   1   5   2       95.38      100.17      5.86 o 
   2   5   2      744.61      670.31     29.72 o 
   3   5   2      337.27      293.79     11.65 o 
   4   5   2        0.15       13.38      9.27 o 
   5   5   2       70.86       79.50      7.24 o 
   6   5   2      302.24      273.71     30.95 o 
   7   5   2        7.27       21.52      5.46 o 
   8   5   2      125.53      103.77      8.65 o 
   9   5   2       51.53       56.37      7.42 o 
  10   5   2       30.31       37.43      6.13 o 
  11   5   2        0.96        4.97      3.91 o 
  12   5   2        1.55        8.41      4.87 o 
  13   5   2       34.84       59.01     11.03 o 
  14   5   2        0.02       -3.70      5.69 o 
 -14   6   2        2.05        9.21      6.21 o 
 -13   6   2        2.18        0.55      4.39 o 
 -12   6   2       17.67       22.46      6.05 o 
 -11   6   2       64.32       76.51      9.67 o 
 -10   6   2      228.53      234.95     19.15 o 
  -9   6   2        0.16        1.27      2.68 o 
  -8   6   2      108.37      105.39      8.18 o 
  -7   6   2       39.80       47.28      4.87 o 
  -6   6   2       25.82       31.07      4.11 o 
  -5   6   2      132.45      135.32      9.83 o 
  -4   6   2       50.04       59.78      4.83 o 
  -3   6   2      157.55      163.62      8.24 o 
  -2   6   2       73.80      107.86     14.33 o 
  -1   6   2      444.68      532.98     20.44 o 
   0   6   2      168.61      217.90     10.30 o 
   1   6   2       20.62       39.87      9.18 o 
   2   6   2       24.62       17.11      2.82 o 
   3   6   2        3.31        7.77      3.72 o 
   4   6   2        7.62        7.72      2.90 o 
   5   6   2       22.51       30.51      5.18 o 
   6   6   2       20.39       16.14      4.39 o 
   7   6   2        0.44       -0.71      3.04 o 
   8   6   2       13.97        9.08      4.20 o 
   9   6   2        9.69       14.45      6.16 o 
  10   6   2       10.62       20.60      6.22 o 
  11   6   2        2.33        9.31      4.71 o 
  12   6   2        6.52        8.80      6.49 o 
  13   6   2        4.18        4.92      5.11 o 
 -13   7   2        0.94        4.59      5.34 o 
 -12   7   2       16.90       33.17      9.76 o 
 -11   7   2      133.53      143.99     18.33 o 
 -10   7   2       31.08       44.81      8.60 o 
  -9   7   2       47.57       51.98      7.94 o 
  -8   7   2       38.40       43.69      5.84 o 
  -7   7   2       13.41        6.80      2.60 o 
  -6   7   2       40.41       41.29      4.92 o 
  -5   7   2      105.67      103.16      7.41 o 
  -4   7   2      147.55      130.17      8.29 o 
  -3   7   2        1.52       13.19      5.82 o 
  -2   7   2      358.32      395.95     18.17 o 
  -1   7   2      267.92      255.95     12.82 o 
   0   7   2       72.20       81.21      6.59 o 
   1   7   2      273.38      289.58     15.80 o 
   2   7   2      157.19      145.64      9.36 o 
   3   7   2      262.11      260.47     17.81 o 
   4   7   2       42.28       32.58      5.81 o 
   5   7   2       84.00       73.70      9.10 o 
   6   7   2        6.81        8.35      4.09 o 
   7   7   2       43.63       51.78      7.95 o 
   8   7   2        0.83        5.28      3.66 o 
   9   7   2       47.42       50.75      8.59 o 
  10   7   2       45.07       40.00      8.47 o 
  11   7   2       13.38       17.31      6.25 o 
  12   7   2        0.10        4.81      5.78 o 
 -12   8   2        0.65       -0.61      5.03 o 
 -11   8   2        2.13        0.97      3.75 o 
 -10   8   2        0.86        6.08      6.19 o 
  -9   8   2        6.18       12.60      5.73 o 
  -8   8   2       47.49       37.20      5.83 o 
  -7   8   2        6.02        6.94      2.66 o 
  -6   8   2        2.58        2.58      2.20 o 
  -5   8   2        9.14       11.34      3.02 o 
  -4   8   2       31.15       30.24      3.97 o 
  -3   8   2        0.39        1.36      2.25 o 
  -2   8   2       89.88       82.93      9.10 o 
  -1   8   2      141.11      143.42     10.15 o 
   0   8   2       96.89       94.91      8.50 o 
   1   8   2      352.26      353.95     21.28 o 
   2   8   2        9.11       13.14      3.64 o 
   3   8   2       27.72       27.69      7.56 o 
   4   8   2        6.02        5.42      2.59 o 
   5   8   2      161.90      158.93     15.18 o 
   6   8   2       38.74       30.36      6.40 o 
   7   8   2        7.76        9.40      4.79 o 
   8   8   2       19.22       29.24      7.56 o 
   9   8   2        0.27        4.50      4.14 o 
  10   8   2       25.15       29.34      8.17 o 
  11   8   2       26.42       20.46     10.29 o 
  12   8   2       11.43       25.26     11.27 o 
 -11   9   2        0.06        2.15      4.91 o 
 -10   9   2       15.60       17.63      8.31 o 
  -9   9   2        6.33       16.47      6.58 o 
  -8   9   2      124.99      122.39     15.81 o 
  -7   9   2       44.33       39.15      8.77 o 
  -6   9   2        5.69       11.19      3.99 o 
  -5   9   2       10.12       14.48      4.07 o 
  -4   9   2        0.01        0.53      2.10 o 
  -3   9   2       22.18       32.51     13.65 o 
  -2   9   2       42.65      131.36     35.20 o 
  -1   9   2     1070.62     1158.54     76.35 o 
   0   9   2      700.58      787.79     45.66 o 
   1   9   2      410.89      456.31     28.83 o 
   2   9   2      306.74      331.05     26.17 o 
   3   9   2      200.54      204.61     15.64 o 
   4   9   2      299.36      268.44     32.31 o 
   5   9   2       39.23       43.13      8.19 o 
   6   9   2       13.18       18.18      6.05 o 
   7   9   2       12.44       18.69      6.14 o 
   8   9   2       11.78        4.66      4.19 o 
   9   9   2        3.22        6.75      5.46 o 
  10   9   2       11.09        2.11      4.17 o 
  11   9   2        2.73        3.91      5.01 o 
 -10  10   2        4.80        3.18      5.98 o 
  -9  10   2        1.40       -0.26      3.44 o 
  -8  10   2        3.79        9.51      5.68 o 
  -7  10   2       20.80       22.32      6.85 o 
  -6  10   2       19.06       25.36      7.81 o 
  -5  10   2       11.05        8.44      3.85 o 
  -4  10   2        8.08       13.13      4.09 o 
  -3  10   2       12.85       16.26      7.63 o 
  -2  10   2        9.85       16.07      4.39 o 
  -1  10   2        6.55       14.73      6.48 o 
   0  10   2        5.00       17.88      6.96 o 
   1  10   2      155.97      119.24     12.22 o 
   2  10   2       52.22       46.03      7.48 o 
   3  10   2        0.09       -0.90      2.41 o 
   4  10   2        0.22       -1.20      3.51 o 
   5  10   2        0.35        3.42      3.94 o 
   6  10   2        0.42        9.15      7.03 o 
   7  10   2       10.04        2.38      4.14 o 
   8  10   2       13.73       14.04      9.48 o 
   9  10   2       12.61       17.37      7.94 o 
  -8  11   2       29.59       39.70     11.13 o 
  -7  11   2       18.27       20.77      8.79 o 
  -6  11   2       31.97       48.68     12.91 o 
  -5  11   2        2.86        6.86      5.72 o 
  -4  11   2        5.53        5.00      4.25 o 
  -3  11   2        0.89        4.44      4.01 o 
  -2  11   2       13.41       20.60      7.55 o 
  -1  11   2        8.47       24.35      7.27 o 
   0  11   2        2.75        2.77      3.47 o 
   1  11   2       47.56       53.67      7.95 o 
   2  11   2       46.20       45.02      7.73 o 
   3  11   2        7.69        6.89      5.48 o 
   4  11   2        9.00        8.36      5.07 o 
   5  11   2        8.88        8.43      6.11 o 
   6  11   2       10.11        4.82      4.60 o 
   7  11   2        0.25        6.44      5.41 o 
   8  11   2       12.41       22.67      8.14 o 
  -6  12   2        0.01        6.24      7.01 o 
  -5  12   2        0.00        2.95      6.23 o 
  -4  12   2        0.23        1.89      4.90 o 
  -3  12   2       11.61       21.28     10.02 o 
  -2  12   2       28.33       33.07      9.33 o 
  -1  12   2        3.97        5.80      8.62 o 
   0  12   2       19.98       11.16      5.74 o 
   1  12   2        2.86        2.33      4.00 o 
   2  12   2        1.09       -6.82      6.82 o 
   3  12   2        0.03        4.28      6.05 o 
   4  12   2        8.86        7.21      6.65 o 
   5  12   2        0.06       10.64      8.82 o 
   6  12   2        2.28       -0.06      6.17 o 
  -2  13   2        2.47        8.09      9.93 o 
  -1  13   2        0.00        7.47     10.36 o 
   0  13   2        6.96       14.36      8.27 o 
   1  13   2        0.02        8.79      7.64 o 
   2  13   2       16.84        9.33     11.36 o 
 -15   1   3        6.76       22.16     13.16 o 
 -14   1   3        0.62        2.00      3.93 o 
 -13   1   3        3.57        1.97      2.85 o 
 -12   1   3       52.08       50.76      6.21 o 
 -11   1   3       28.82       21.04      4.19 o 
 -10   1   3       40.51       45.33      6.46 o 
  -9   1   3       80.64       74.23      5.74 o 
  -8   1   3       56.97       55.92      4.35 o 
  -7   1   3      159.18      154.14      6.91 o 
  -6   1   3      246.90      206.20      7.30 o 
  -5   1   3      695.63      629.53     16.44 o 
  -4   1   3      277.83      287.20      7.12 o 
  -3   1   3      997.80      897.86     42.22 o 
  -2   1   3      225.86      263.74     11.56 o 
  -1   1   3      769.59      978.85     17.24 o 
   0   1   3     1627.50     1909.36     50.38 o 
   1   1   3     1792.45     1754.18     50.98 o 
   2   1   3     1004.95     1018.33     21.76 o 
   3   1   3      330.12      286.72     10.85 o 
   4   1   3      463.07      505.91     19.28 o 
   5   1   3        1.46        0.15      0.92 o 
   6   1   3        3.17       11.32      3.33 o 
   7   1   3      281.43      246.84     17.76 o 
   8   1   3      150.91      131.20     13.17 o 
   9   1   3      274.74      313.56     23.14 o 
  10   1   3      106.98      108.98     11.57 o 
  11   1   3       77.17       82.93      8.71 o 
  12   1   3       21.14       47.67      9.51 o 
  13   1   3        7.09        1.62      4.26 o 
  14   1   3        7.95       18.85      9.91 o 
  15   1   3        0.01       -3.37      6.06 o 
 -15   2   3        2.80        0.66      6.59 o 
 -14   2   3        1.15        2.57      4.31 o 
 -13   2   3        3.99        3.75      3.76 o 
 -12   2   3        1.15        4.58      2.69 o 
 -11   2   3        3.47       18.07      6.91 o 
 -10   2   3      235.15      260.44     15.53 o 
  -9   2   3      337.30      372.28     18.42 o 
  -8   2   3        5.79        1.29      1.65 o 
  -7   2   3      419.69      460.29     20.93 o 
  -6   2   3      215.13      237.43     10.57 o 
  -5   2   3       48.62       44.75      7.02 o 
  -4   2   3        7.39       13.37      1.52 o 
  -3   2   3      458.61      538.36     14.23 o 
  -2   2   3     1392.41     1372.77     31.75 o 
  -1   2   3      417.46      428.95     35.17 o 
   0   2   3     1524.46     1466.17     34.94 o 
   1   2   3       52.50       70.71      2.37 o 
   2   2   3       19.49       14.17      1.12 o 
   3   2   3      113.70      178.98      8.42 o 
   4   2   3       30.49       68.63      4.20 o 
   5   2   3      378.50      369.52     15.46 o 
   6   2   3     1357.44     1503.39     60.30 o 
   7   2   3       79.66       77.58      6.49 o 
   8   2   3       70.61       70.86      6.90 o 
   9   2   3       38.37       37.47      5.86 o 
  10   2   3        1.04        4.87      5.18 o 
  11   2   3       46.61       60.60      8.39 o 
  12   2   3        0.17        5.11      3.66 o 
  13   2   3        9.27       16.57      6.79 o 
  14   2   3        5.05       15.33      7.52 o 
 -15   3   3        1.09        3.24      6.20 o 
 -14   3   3        6.94       -0.15      3.27 o 
 -13   3   3        4.93       14.67      5.83 o 
 -12   3   3        1.49        6.84      4.50 o 
 -11   3   3      127.89      118.77     14.71 o 
 -10   3   3      683.26      812.42     53.84 o 
  -9   3   3      861.76      967.15     59.56 o 
  -8   3   3        7.65       18.13      2.68 o 
  -7   3   3      105.52      125.66      6.79 o 
  -6   3   3        8.36       16.47      6.07 o 
  -5   3   3      667.65      573.58     19.41 o 
  -4   3   3      569.18      610.96     19.05 o 
  -3   3   3     3790.80     3608.94    104.15 o 
  -2   3   3     5095.88     4675.62    142.65 o 
  -1   3   3      152.11      530.67     37.30 o 
   0   3   3     2964.90     3259.29    106.68 o 
   1   3   3     2707.98     2651.34    128.06 o 
   2   3   3     1591.39     1412.45     68.87 o 
   3   3   3      186.19      227.12      7.85 o 
   4   3   3      624.04      670.06     23.29 o 
   5   3   3      378.00      393.57     17.04 o 
   6   3   3        1.32        1.51      1.85 o 
   7   3   3       66.39       97.21      7.55 o 
   8   3   3       52.35       56.87      6.51 o 
   9   3   3       99.31       75.40      8.08 o 
  10   3   3       37.82       25.47      5.47 o 
  11   3   3       11.93       11.01      5.58 o 
  12   3   3        0.30       10.93      4.69 o 
  13   3   3        1.19        6.13      5.40 o 
  14   3   3       10.39       15.73      8.66 o 
 -15   4   3        1.83        5.53      6.69 o 
 -14   4   3        0.60        7.39      7.63 o 
 -13   4   3        3.97       -0.99      2.92 o 
 -12   4   3        7.27       12.00      4.47 o 
 -11   4   3        8.31       11.26      3.12 o 
 -10   4   3      159.73      141.72     20.79 o 
  -9   4   3        4.68        8.11      2.38 o 
  -8   4   3      266.00      279.28     20.68 o 
  -7   4   3       30.58       33.87      4.33 o 
  -6   4   3      342.89      295.07     18.56 o 
  -5   4   3      493.76      537.76     22.95 o 
  -4   4   3     3032.58     3310.41    126.59 o 
  -3   4   3     2794.74     3238.13    117.59 o 
  -2   4   3      144.73      107.09      9.63 o 
  -1   4   3      315.94      358.33     11.51 o 
   0   4   3      130.65      152.42      6.31 o 
   1   4   3      235.58      220.89      8.78 o 
   2   4   3      446.67      456.87     15.44 o 
   3   4   3      826.94      741.59     48.71 o 
   4   4   3      156.73      141.33     14.68 o 
   5   4   3        4.98        1.19      1.56 o 
   6   4   3       34.29       30.87      4.10 o 
   7   4   3        5.26        6.57      2.83 o 
   8   4   3        3.01        4.85      3.11 o 
   9   4   3      106.37       92.21     10.08 o 
  10   4   3        6.91        2.69      3.44 o 
  11   4   3        0.09       -0.38      2.79 o 
  12   4   3        7.89        7.75      8.19 o 
  13   4   3       10.24        9.23      6.13 o 
  14   4   3        0.67        4.26      7.90 o 
 -14   5   3        3.00       12.81      6.60 o 
 -13   5   3        3.86       13.23      6.03 o 
 -12   5   3       13.85       19.35      5.43 o 
 -11   5   3        0.24       -2.54      3.66 o 
 -10   5   3       65.54       66.88      6.58 o 
  -9   5   3      109.20      111.84      8.34 o 
  -8   5   3        0.57       14.63      6.18 o 
  -7   5   3       72.47       55.05      5.47 o 
  -6   5   3       71.55       56.54      5.28 o 
  -5   5   3        0.10        9.93      2.67 o 
  -4   5   3      267.24      306.87     13.51 o 
  -3   5   3       35.50       43.55      4.05 o 
  -2   5   3      441.94      517.90     22.76 o 
  -1   5   3      177.28      207.60     23.69 o 
   0   5   3     1958.90     2021.98     61.19 o 
   1   5   3     1274.10     1292.22     54.21 o 
   2   5   3      397.37      358.59     14.37 o 
   3   5   3      162.49      134.35      8.63 o 
   4   5   3       38.81       20.57      3.23 o 
   5   5   3        1.11        1.16      2.13 o 
   6   5   3        4.06        4.45      1.83 o 
   7   5   3       46.97       48.76      5.71 o 
   8   5   3       70.25       72.32      7.14 o 
   9   5   3      107.92       85.49     10.80 o 
  10   5   3       57.95       71.34     10.02 o 
  11   5   3        5.36        3.76      3.86 o 
  12   5   3       16.44       22.79      7.63 o 
  13   5   3        3.24        0.76      3.99 o 
 -14   6   3        2.71       -1.78      4.06 o 
 -13   6   3        1.06       -0.09      5.59 o 
 -12   6   3        0.42       -2.23      3.91 o 
 -11   6   3       41.80       53.69      8.30 o 
 -10   6   3       26.38       20.95      5.34 o 
  -9   6   3       23.96       24.09      4.03 o 
  -8   6   3       14.99       24.17      3.73 o 
  -7   6   3        1.97        7.05      4.63 o 
  -6   6   3        9.19       13.81      3.08 o 
  -5   6   3        2.07        3.18      3.31 o 
  -4   6   3       65.13       56.39      4.92 o 
  -3   6   3        1.53       -1.00      2.25 o 
  -2   6   3        1.22       96.37     22.61 o 
  -1   6   3       69.60      105.31     14.42 o 
   0   6   3      814.09      828.05     34.91 o 
   1   6   3        3.47       25.24      8.39 o 
   2   6   3       32.01       28.97      5.59 o 
   3   6   3      242.40      238.18     13.29 o 
   4   6   3      193.69      145.71     14.10 o 
   5   6   3      256.91      264.79     18.37 o 
   6   6   3      325.89      337.89     24.28 o 
   7   6   3      184.74      199.49     17.34 o 
   8   6   3       57.87       68.00      9.06 o 
   9   6   3      154.78      151.19     15.35 o 
  10   6   3       33.02       34.43      7.76 o 
  11   6   3        0.00       -0.35      2.83 o 
  12   6   3        5.14        3.46      4.32 o 
  13   6   3       12.51        4.70      4.90 o 
 -13   7   3        3.85        1.38      5.23 o 
 -12   7   3        0.16       -0.04      6.99 o 
 -11   7   3        3.07        7.42      4.85 o 
 -10   7   3        5.91        4.77      3.45 o 
  -9   7   3      145.37      161.68     14.16 o 
  -8   7   3       27.41       21.59      4.73 o 
  -7   7   3       14.05       20.37      3.93 o 
  -6   7   3      105.08       96.70      8.25 o 
  -5   7   3       51.19       34.94      4.65 o 
  -4   7   3       65.36       53.77      5.59 o 
  -3   7   3       27.88       36.81      6.54 o 
  -2   7   3      352.27      371.55     18.17 o 
  -1   7   3        5.78        5.79      2.91 o 
   0   7   3       17.31       48.77     12.18 o 
   1   7   3       55.61       46.06      5.16 o 
   2   7   3        2.10        9.28      2.96 o 
   3   7   3        0.37       18.24      3.35 o 
   4   7   3      174.12      156.30     14.68 o 
   5   7   3       12.65       11.09      4.27 o 
   6   7   3        3.56        1.48      2.95 o 
   7   7   3       18.94       32.31      6.66 o 
   8   7   3       15.30       15.04      7.30 o 
   9   7   3        0.04       -3.62      3.87 o 
  10   7   3       15.10       13.85      6.13 o 
  11   7   3       16.50        9.49      5.36 o 
  12   7   3        3.40        2.86      4.61 o 
 -12   8   3        6.08        3.25      5.11 o 
 -11   8   3       11.42        9.87      6.77 o 
 -10   8   3        7.60        4.25      4.30 o 
  -9   8   3       48.15       47.26      7.23 o 
  -8   8   3       73.68       71.77      7.29 o 
  -7   8   3       19.39       16.91      3.85 o 
  -6   8   3      201.36      207.45     14.08 o 
  -5   8   3       89.04       68.49      6.73 o 
  -4   8   3      174.92      153.12     10.94 o 
  -3   8   3      258.98      264.98     15.73 o 
  -2   8   3       24.15       53.85     14.77 o 
  -1   8   3      222.60      230.15     18.98 o 
   0   8   3      511.17      536.55     30.93 o 
   1   8   3        2.02       23.76     11.76 o 
   2   8   3      179.97      171.39     14.47 o 
   3   8   3      226.50      193.27     17.46 o 
   4   8   3       15.13       20.12      5.80 o 
   5   8   3       68.28       85.03     10.77 o 
   6   8   3      220.24      236.95     21.28 o 
   7   8   3      110.02      130.75     14.94 o 
   8   8   3       17.15       24.33      7.95 o 
   9   8   3        2.77        9.71      5.16 o 
  10   8   3        0.34        4.10      4.84 o 
  11   8   3        1.28       -2.43      4.27 o 
 -11   9   3        1.59        3.49      5.98 o 
 -10   9   3       67.56       67.98     14.53 o 
  -9   9   3        1.37        1.78      3.59 o 
  -8   9   3        8.29        7.04      4.99 o 
  -7   9   3       17.98       29.24      6.08 o 
  -6   9   3        2.35        4.09      2.71 o 
  -5   9   3        0.06        3.76      2.65 o 
  -4   9   3        0.25       -1.69      2.15 o 
  -3   9   3       47.14       37.36      6.10 o 
  -2   9   3        6.98        5.13      3.64 o 
  -1   9   3        6.41       11.67      4.03 o 
   0   9   3       17.07        9.90      3.74 o 
   1   9   3        8.22       13.41      3.94 o 
   2   9   3       86.56       78.91      8.59 o 
   3   9   3       15.94        8.40      3.98 o 
   4   9   3        1.85        5.89      4.45 o 
   5   9   3       91.10       86.01     11.92 o 
   6   9   3       30.16       26.10      7.02 o 
   7   9   3       10.86       17.51      6.11 o 
   8   9   3        4.23        1.65      3.71 o 
   9   9   3        0.12        1.98      4.18 o 
  10   9   3        1.55       -0.41      3.46 o 
 -10  10   3        5.21        7.34      6.91 o 
  -9  10   3       10.84       18.32     11.50 o 
  -8  10   3        8.74        7.32      5.37 o 
  -7  10   3       28.18       35.50      9.23 o 
  -6  10   3       52.62       58.83      9.32 o 
  -5  10   3      144.38      143.50     14.24 o 
  -4  10   3      221.19      267.03     24.64 o 
  -3  10   3      172.32      167.39     17.80 o 
  -2  10   3      122.13      137.13     11.84 o 
  -1  10   3       54.72       70.11      9.05 o 
   0  10   3       17.96       21.20      5.12 o 
   1  10   3      105.31      102.19     12.99 o 
   2  10   3       34.97       45.84      8.11 o 
   3  10   3        9.30        3.72      4.28 o 
   4  10   3      142.61      127.68     15.43 o 
   5  10   3       27.56       38.07      8.92 o 
   6  10   3       14.65       17.12      6.89 o 
   7  10   3        0.23       -2.89      4.51 o 
   8  10   3       11.62       18.87      6.93 o 
   9  10   3        1.98       -1.66      4.35 o 
  -8  11   3        5.31        5.80      7.55 o 
  -7  11   3        0.06        9.66      9.34 o 
  -6  11   3        0.75       -2.22      6.60 o 
  -5  11   3        0.26        3.27      3.88 o 
  -4  11   3       11.92       14.30      6.92 o 
  -3  11   3       26.54       32.61      8.33 o 
  -2  11   3       85.13       74.06     11.40 o 
  -1  11   3       34.92       49.72      9.84 o 
   0  11   3       13.30        4.91      3.75 o 
   1  11   3       18.18       24.61      5.98 o 
   2  11   3        3.16        6.36      4.94 o 
   3  11   3        0.69        9.88      8.96 o 
   4  11   3        0.12        2.44      5.59 o 
   5  11   3        1.24        1.86      4.93 o 
   6  11   3        2.81       -1.80      4.32 o 
   7  11   3        1.01        4.61      5.13 o 
  -6  12   3        7.21       17.59      9.95 o 
  -5  12   3        3.72       -6.52      6.52 o 
  -4  12   3        0.35        1.84      5.17 o 
  -3  12   3        6.22       12.18      9.87 o 
  -2  12   3        4.58       -0.86      4.66 o 
  -1  12   3       15.20       10.57      5.71 o 
   0  12   3        9.01       45.77     23.50 o 
   1  12   3        2.40        7.51      6.20 o 
   2  12   3        0.31        7.19      7.61 o 
   3  12   3        8.77        9.61      7.92 o 
   4  12   3        1.80        5.63      6.43 o 
   5  12   3        0.13        0.31      4.41 o 
   0  13   3       17.69       32.38     11.06 o 
 -15   0   4        7.09        0.19      8.65 o 
 -14   0   4        0.01       -0.58      4.13 o 
 -13   0   4        1.32        9.59      7.40 o 
 -12   0   4       26.85       22.23      9.30 o 
 -11   0   4       16.08       16.00      5.03 o 
 -10   0   4        0.10        1.67      8.37 o 
  -9   0   4       45.12       42.26      5.33 o 
  -8   0   4      120.33       98.87     11.63 o 
  -7   0   4       43.59       34.14      7.60 o 
  -6   0   4       59.07       80.57      7.78 o 
  -5   0   4       97.78       61.67      5.15 o 
  -4   0   4     1261.09     1103.42     45.07 o 
  -3   0   4     1534.49     1277.03    117.76 o 
  -2   0   4      435.43      428.07     27.78 o 
  -1   0   4      294.67      325.29     10.41 o 
   0   0   4     1351.21     1568.13     98.36 o 
   1   0   4    10930.73    12099.61    491.13 o 
   2   0   4     2977.80     3028.87    148.20 o 
   3   0   4     3292.89     3367.85    167.47 o 
   4   0   4     6333.43     6796.52    349.36 o 
   5   0   4     4607.30     5044.00    228.05 o 
   6   0   4      725.51      774.41     38.40 o 
   7   0   4       53.63       54.46     11.94 o 
   8   0   4       22.07       29.21      7.12 o 
   9   0   4       67.47       69.69     18.55 o 
  10   0   4        8.02        8.46      5.87 o 
  11   0   4       52.04       63.51     25.29 o 
  12   0   4       23.12       33.33     11.55 o 
  13   0   4        3.34        3.51      7.84 o 
  14   0   4        0.44        0.40      5.87 o 
 -15   1   4        1.40        5.83     12.41 o 
 -14   1   4        5.78        7.70      5.67 o 
 -13   1   4       13.54       19.26      5.30 o 
 -12   1   4       20.72       18.27      3.90 o 
 -11   1   4      201.77      200.62     13.17 o 
 -10   1   4       77.81       80.92      6.51 o 
  -9   1   4      231.55      201.21     10.23 o 
  -8   1   4        7.66        6.85      1.84 o 
  -7   1   4      117.80      120.19      6.42 o 
  -6   1   4      215.61      210.33      7.72 o 
  -5   1   4      209.26      189.50      5.98 o 
  -4   1   4      542.07      510.90     15.70 o 
  -3   1   4      570.58      559.44     20.82 o 
  -2   1   4      436.76      403.68     13.57 o 
  -1   1   4       20.75       20.85      1.55 o 
   0   1   4     6214.35     7442.98    297.85 o 
   1   1   4     3699.38     4084.32    133.20 o 
   2   1   4        1.31        2.75      1.13 o 
   3   1   4        3.04       11.24      1.95 o 
   4   1   4       33.57       59.95      4.59 o 
   5   1   4       76.67       94.14      6.95 o 
   6   1   4        2.85       12.11      2.79 o 
   7   1   4       54.15       48.41      7.59 o 
   8   1   4       87.03       99.28     10.28 o 
   9   1   4        1.13        2.96      2.72 o 
  10   1   4       14.88        4.12      3.70 o 
  11   1   4       35.90       33.84      8.18 o 
  12   1   4        0.40        4.74      6.91 o 
  13   1   4        1.26        0.30      4.34 o 
  14   1   4        0.01        3.16      5.13 o 
 -15   2   4        1.32        1.89      4.91 o 
 -14   2   4       19.53       27.72     10.43 o 
 -13   2   4        0.37       -0.93      2.40 o 
 -12   2   4       31.96       24.28      4.57 o 
 -11   2   4        0.09        1.83      2.40 o 
 -10   2   4      236.25      256.80     14.96 o 
  -9   2   4        0.06        0.58      1.82 o 
  -8   2   4       54.40       55.17      5.20 o 
  -7   2   4      702.10      655.76     26.42 o 
  -6   2   4     1135.24     1154.12     35.85 o 
  -5   2   4     1754.86     1800.46     50.80 o 
  -4   2   4       24.36       31.92      2.09 o 
  -3   2   4      114.70      122.94      4.22 o 
  -2   2   4      986.75      962.27     23.42 o 
  -1   2   4       58.80       57.94     14.59 o 
   0   2   4     1599.35     1959.08     54.57 o 
   1   2   4      744.57      787.08     19.00 o 
   2   2   4      216.02      246.51      7.68 o 
   3   2   4      353.38      371.03     11.83 o 
   4   2   4       14.74        7.31      1.75 o 
   5   2   4       37.21       31.22      3.24 o 
   6   2   4       95.46       91.03      6.56 o 
   7   2   4        0.28        1.62      1.98 o 
   8   2   4        1.75        2.57      2.40 o 
   9   2   4        0.34        2.87      2.73 o 
  10   2   4        0.70       -0.17      2.66 o 
  11   2   4        5.44        3.76      3.39 o 
  12   2   4        0.56        8.30      5.93 o 
  13   2   4        9.41       17.23      8.36 o 
  14   2   4        0.01       -4.65      6.32 o 
 -15   3   4        2.12       -4.35      7.27 o 
 -14   3   4        2.20        3.91      5.25 o 
 -13   3   4        8.01       17.30     10.10 o 
 -12   3   4        0.50        8.76      7.63 o 
 -11   3   4      385.04      401.51     25.79 o 
 -10   3   4       29.16       29.63      4.64 o 
  -9   3   4       54.21       48.96      5.56 o 
  -8   3   4       85.92       79.66      5.65 o 
  -7   3   4        1.12        9.74      3.88 o 
  -6   3   4       21.44       43.96      8.92 o 
  -5   3   4      370.16      400.16     14.80 o 
  -4   3   4      422.57      414.91     14.09 o 
  -3   3   4      114.53       91.60      4.74 o 
  -2   3   4      393.90      430.51     14.51 o 
  -1   3   4       24.46       42.83      5.15 o 
   0   3   4      128.81      124.02      4.47 o 
   1   3   4       53.31       49.16      2.53 o 
   2   3   4       80.47       82.38      2.96 o 
   3   3   4       40.15       45.19      2.85 o 
   4   3   4       98.58       99.32      5.81 o 
   5   3   4       29.73       29.80      3.28 o 
   6   3   4       41.76       39.56      5.09 o 
   7   3   4       22.48       23.65      4.06 o 
   8   3   4       12.90       17.68      4.08 o 
   9   3   4        1.38        4.25      3.45 o 
  10   3   4       27.03       29.15      5.80 o 
  11   3   4        4.83        7.07      4.02 o 
  12   3   4        0.01       -1.12      3.63 o 
  13   3   4        1.37       -1.73      4.75 o 
  14   3   4       10.79       13.93      8.55 o 
 -15   4   4        1.57       13.95     17.87 o 
 -14   4   4        0.11        6.21     10.68 o 
 -13   4   4        3.38        3.42      4.25 o 
 -12   4   4        4.91        6.00      4.32 o 
 -11   4   4        0.08        3.50      5.10 o 
 -10   4   4        6.40        8.78      3.13 o 
  -9   4   4      430.49      421.79     21.03 o 
  -8   4   4      117.03      112.44      7.51 o 
  -7   4   4      186.89      181.89      9.98 o 
  -6   4   4      606.03      655.36     26.31 o 
  -5   4   4      559.75      596.04     23.12 o 
  -4   4   4     1420.81     1468.20     67.07 o 
  -3   4   4       15.32       33.29      5.99 o 
  -2   4   4       19.34       28.91      2.94 o 
  -1   4   4      130.29      150.25      6.34 o 
   0   4   4      264.41      251.64      8.13 o 
   1   4   4        2.98        4.89      1.62 o 
   2   4   4      282.82      259.64     11.24 o 
   3   4   4       11.96       30.37      9.23 o 
   4   4   4        5.29        5.77      2.42 o 
   5   4   4       77.86       57.63      6.33 o 
   6   4   4      177.09      167.96     12.73 o 
   7   4   4        5.83       12.12      4.09 o 
   8   4   4        0.62        3.02      2.95 o 
   9   4   4       11.13        5.11      3.39 o 
  10   4   4      122.50      111.44     13.12 o 
  11   4   4        6.35        2.27      5.72 o 
  12   4   4        0.11        5.91      5.58 o 
  13   4   4        2.60        3.69      6.08 o 
 -14   5   4       10.04       11.94      7.43 o 
 -13   5   4        0.42       -0.04      3.76 o 
 -12   5   4       31.47       20.98      9.26 o 
 -11   5   4        8.30        7.83      4.49 o 
 -10   5   4        0.20        0.17      3.18 o 
  -9   5   4        2.24        4.82      3.32 o 
  -8   5   4       58.52       47.88      5.31 o 
  -7   5   4       55.45       50.84      6.25 o 
  -6   5   4       64.36       82.95      7.32 o 
  -5   5   4        7.48       22.00      3.36 o 
  -4   5   4      394.08      431.99     21.01 o 
  -3   5   4      599.06      633.56     31.05 o 
  -2   5   4       51.04       70.67     11.40 o 
  -1   5   4      502.20      548.21     19.52 o 
   0   5   4      228.35      257.21     12.13 o 
   1   5   4       31.37       23.74      4.10 o 
   2   5   4        6.95        7.72      2.11 o 
   3   5   4       49.10       32.59      4.94 o 
   4   5   4       29.32       39.24      5.31 o 
   5   5   4      119.88      147.08     11.80 o 
   6   5   4       66.48       81.52      8.99 o 
   7   5   4       42.06       47.83      7.28 o 
   8   5   4       22.49       23.92      5.71 o 
   9   5   4       50.31       51.49      8.79 o 
  10   5   4      126.45      152.37     16.79 o 
  11   5   4       13.44       16.34      8.57 o 
  12   5   4        6.91        2.74      4.06 o 
  13   5   4        0.07        2.28      4.70 o 
 -14   6   4        0.64        4.38      7.77 o 
 -13   6   4        1.18        2.11      4.30 o 
 -12   6   4        0.20        8.22      7.08 o 
 -11   6   4        0.32        3.26      3.68 o 
 -10   6   4       14.78       26.79      4.68 o 
  -9   6   4       10.99       14.66      6.13 o 
  -8   6   4        5.24        7.25      3.18 o 
  -7   6   4       98.93      103.47      9.48 o 
  -6   6   4       11.36       27.01      9.09 o 
  -5   6   4        0.29        0.27      1.78 o 
  -4   6   4       58.43       64.62      5.71 o 
  -3   6   4      247.31      271.93     14.88 o 
  -2   6   4      209.22      246.93     12.48 o 
  -1   6   4        0.24        1.55      1.93 o 
   0   6   4      237.67      232.56     13.42 o 
   1   6   4      268.33      211.06     14.81 o 
   2   6   4      206.89      152.99      8.83 o 
   3   6   4      199.54      135.94     17.07 o 
   4   6   4      366.34      381.13     25.08 o 
   5   6   4      293.03      292.15     21.59 o 
   6   6   4       22.64       28.68      5.88 o 
   7   6   4       14.23       13.25      5.35 o 
   8   6   4        5.06        5.87      4.13 o 
   9   6   4       21.89       36.38      7.30 o 
  10   6   4        1.17        3.77      6.60 o 
  11   6   4        7.31        8.90      5.69 o 
  12   6   4       15.62        8.28      8.06 o 
 -13   7   4        1.29       -1.01      4.91 o 
 -12   7   4       13.92       14.31      7.62 o 
 -11   7   4        8.19        6.49      4.76 o 
 -10   7   4       18.70       19.78      6.90 o 
  -9   7   4       15.87       10.79      4.35 o 
  -8   7   4       45.60       38.57      5.14 o 
  -7   7   4       49.04       40.44      8.62 o 
  -6   7   4        5.91        9.19      3.18 o 
  -5   7   4      130.53      111.51      9.10 o 
  -4   7   4      357.11      310.00     18.12 o 
  -3   7   4      139.69      158.83     25.64 o 
  -2   7   4      561.91      639.13     53.60 o 
  -1   7   4     1630.24     1622.65    123.60 o 
   0   7   4      984.97      992.14     48.50 o 
   1   7   4      391.73      463.00     48.67 o 
   2   7   4       14.98       28.92     10.55 o 
   3   7   4       32.82       39.42      6.57 o 
   4   7   4        9.92       10.55      4.24 o 
   5   7   4       77.25       81.57     10.10 o 
   6   7   4       51.84       42.77      7.40 o 
   7   7   4      125.80      130.59     13.87 o 
   8   7   4       77.64       91.79     12.30 o 
   9   7   4        1.81        3.79      4.13 o 
  10   7   4        6.21       12.07      6.06 o 
  11   7   4        3.46        7.82      5.72 o 
  12   7   4        2.52        9.34      6.42 o 
 -12   8   4        0.74        1.35      4.89 o 
 -11   8   4        1.11        9.00     12.01 o 
 -10   8   4       23.13       19.28      8.14 o 
  -9   8   4       38.49       45.76      7.06 o 
  -8   8   4        0.02       11.37      4.28 o 
  -7   8   4        0.12        4.95      6.53 o 
  -6   8   4        0.45        2.91      3.87 o 
  -5   8   4        4.03        7.82      3.17 o 
  -4   8   4        0.26        5.36      6.18 o 
  -3   8   4       25.49       29.93      4.82 o 
  -2   8   4       19.64       33.64      6.12 o 
  -1   8   4        0.31       19.57      7.19 o 
   0   8   4      292.48      298.65     22.12 o 
   1   8   4       49.10       49.42      6.54 o 
   2   8   4        3.58        8.89      3.77 o 
   3   8   4       68.17       76.29     11.58 o 
   4   8   4       38.80       24.58      5.81 o 
   5   8   4       48.71       35.74      6.93 o 
   6   8   4       36.48       29.42      6.86 o 
   7   8   4       61.98       65.14     10.28 o 
   8   8   4        1.00       -2.91      3.86 o 
   9   8   4        0.36        0.33      3.23 o 
  10   8   4        0.11        1.25      3.85 o 
  11   8   4        1.85        1.64      4.12 o 
 -11   9   4      122.68      123.13     21.04 o 
 -10   9   4       66.34       68.79     14.77 o 
  -9   9   4        0.21       13.68      6.94 o 
  -8   9   4        0.39        2.62      3.97 o 
  -7   9   4        1.01        1.10      2.52 o 
  -6   9   4        8.94        9.66      3.45 o 
  -5   9   4       44.04       40.66      5.80 o 
  -4   9   4       62.33       66.07      6.98 o 
  -3   9   4       77.17       70.40      8.31 o 
  -2   9   4        0.06        7.31      3.67 o 
  -1   9   4        6.09        9.07      4.53 o 
   0   9   4       16.68       15.46      4.34 o 
   1   9   4        5.21        5.85      3.41 o 
   2   9   4       45.24       38.21      5.67 o 
   3   9   4        2.99        3.96      3.95 o 
   4   9   4       19.91       25.79      7.15 o 
   5   9   4       46.07       38.77      8.00 o 
   6   9   4       79.94       82.62     11.85 o 
   7   9   4       23.22       14.59      5.95 o 
   8   9   4        0.02       -1.42      3.75 o 
   9   9   4       34.29       33.90      8.69 o 
  10   9   4       16.01       14.03      6.59 o 
 -10  10   4        0.02      -10.53     12.98 o 
  -9  10   4        3.91        6.64      8.44 o 
  -8  10   4        0.02        4.97      6.05 o 
  -7  10   4        0.02        1.97      4.27 o 
  -6  10   4        4.34       11.08      4.72 o 
  -5  10   4        0.75        4.05      4.69 o 
  -4  10   4        6.66       17.58      4.90 o 
  -3  10   4        0.62        1.98      3.08 o 
  -2  10   4        3.87        0.57      3.35 o 
  -1  10   4       14.96       15.94      5.55 o 
   0  10   4       53.23       50.58      7.81 o 
   1  10   4      117.32      104.46     10.97 o 
   2  10   4        1.42        5.05      3.28 o 
   3  10   4        1.41        3.56      4.21 o 
   4  10   4        1.39        4.65      8.45 o 
   5  10   4        7.26       13.73      6.06 o 
   6  10   4        2.85        1.17      4.10 o 
   7  10   4        3.45        0.70      3.62 o 
   8  10   4        0.01       -6.95      7.25 o 
   9  10   4        3.70       11.94      9.34 o 
  -8  11   4        1.83       12.27     18.71 o 
  -7  11   4        2.22       -5.62      7.93 o 
  -6  11   4        0.03       -3.23      5.56 o 
  -5  11   4        0.06        1.39      3.69 o 
  -4  11   4       57.72       60.16     10.50 o 
  -3  11   4       50.40       45.64     10.53 o 
  -2  11   4       27.30       40.30      8.53 o 
  -1  11   4      137.45      143.11     14.58 o 
   0  11   4       94.94       90.11     11.77 o 
   1  11   4       38.97       46.69      8.71 o 
   2  11   4       12.97        1.57      3.99 o 
   3  11   4        2.31        1.09      3.75 o 
   4  11   4       14.68       10.49      6.21 o 
   5  11   4       15.94       20.82     11.33 o 
   6  11   4        0.80        3.32      6.81 o 
   7  11   4        0.63        7.28      5.86 o 
  -6  12   4        0.19       20.31     21.25 o 
  -5  12   4        9.22       12.41      7.52 o 
  -4  12   4        0.84       -0.08      4.50 o 
  -3  12   4        8.67        9.22      5.57 o 
  -2  12   4        9.59        5.71      5.35 o 
  -1  12   4       19.50       13.23      6.07 o 
   0  12   4        5.29        4.72     15.89 o 
   1  12   4        1.96       11.75      8.31 o 
   2  12   4        6.62       22.85      9.24 o 
   3  12   4        6.65        1.62      4.99 o 
   4  12   4       30.08       35.89     11.83 o 
 -15   1   5        0.03        3.29      5.34 o 
 -14   1   5        6.10        6.87      4.59 o 
 -13   1   5        1.41        5.15      4.20 o 
 -12   1   5       37.01       35.22     10.09 o 
 -11   1   5       30.39       30.86      4.25 o 
 -10   1   5        1.32        5.05      2.71 o 
  -9   1   5       16.11       17.56      3.80 o 
  -8   1   5       12.08       13.15      2.86 o 
  -7   1   5      293.34      258.17      9.36 o 
  -6   1   5     1279.39     1281.10     45.74 o 
  -5   1   5     1297.46     1265.82     41.67 o 
  -4   1   5     1042.95      990.56     42.73 o 
  -3   1   5     2582.38     2807.03    104.53 o 
  -2   1   5     2538.57     2619.41     66.72 o 
  -1   1   5     6856.88     7603.31    205.24 o 
   0   1   5      218.95      251.23     10.42 o 
   1   1   5        0.06        2.18      1.24 o 
   2   1   5      181.07      130.19     15.65 o 
   3   1   5      102.11      119.27      4.73 o 
   4   1   5       21.76       26.98      2.41 o 
   5   1   5      639.44      685.75     30.49 o 
   6   1   5      459.76      490.09     34.31 o 
   7   1   5        9.19       11.33      2.80 o 
   8   1   5       26.26       38.62      5.98 o 
   9   1   5       10.89       17.32      4.78 o 
  10   1   5        0.29        0.11      2.24 o 
  11   1   5        7.82        7.21      5.52 o 
  12   1   5        1.00        1.71      4.04 o 
  13   1   5        3.75       10.73      7.76 o 
  14   1   5        2.15        1.19      5.50 o 
 -15   2   5        2.15        0.01      4.54 o 
 -14   2   5        3.47        1.84      4.51 o 
 -13   2   5        0.40        0.21      2.86 o 
 -12   2   5       17.32       11.96      3.80 o 
 -11   2   5       34.19       45.61      8.27 o 
 -10   2   5       18.20       12.67      3.45 o 
  -9   2   5       69.03       65.78      5.45 o 
  -8   2   5      176.22      155.08     12.00 o 
  -7   2   5       51.61       35.12      2.85 o 
  -6   2   5      258.66      215.75     12.50 o 
  -5   2   5      517.15      588.93     23.54 o 
  -4   2   5     1285.32     1476.80     52.72 o 
  -3   2   5        1.14        0.03      1.01 o 
  -2   2   5       53.20       52.38      2.72 o 
  -1   2   5       48.84       46.64      2.86 o 
   0   2   5       73.14       72.26      3.67 o 
   1   2   5     1009.17     1175.95     32.70 o 
   2   2   5      102.91      116.03      4.66 o 
   3   2   5       20.53       27.29      2.28 o 
   4   2   5       79.41       63.01      3.10 o 
   5   2   5        9.32        7.09      2.91 o 
   6   2   5       67.66       68.21      6.04 o 
   7   2   5       45.68       41.44      5.18 o 
   8   2   5       10.21       11.48      3.43 o 
   9   2   5        7.27        3.15      2.83 o 
  10   2   5       46.30       44.67      6.53 o 
  11   2   5       24.76       13.49      6.93 o 
  12   2   5        1.54        1.86      3.89 o 
  13   2   5        0.01       -2.94      5.22 o 
  14   2   5        3.20       24.23     10.49 o 
 -15   3   5       11.39       10.63     11.06 o 
 -14   3   5        0.45       -0.02      4.26 o 
 -13   3   5       14.37        5.76      4.11 o 
 -12   3   5       22.95       29.68      5.39 o 
 -11   3   5        0.03        2.47      2.68 o 
 -10   3   5        0.09        5.60      5.34 o 
  -9   3   5        0.86        5.47      3.23 o 
  -8   3   5        5.38        1.13      1.75 o 
  -7   3   5       26.99       27.59      2.97 o 
  -6   3   5      134.25      120.73      6.56 o 
  -5   3   5       42.37       48.04      4.96 o 
  -4   3   5       72.62       57.64      3.70 o 
  -3   3   5       11.64        6.70      2.30 o 
  -2   3   5      291.93      265.49     10.30 o 
  -1   3   5      192.27      257.12      9.26 o 
   0   3   5        2.77       14.08      4.41 o 
   1   3   5      279.51      323.60      9.85 o 
   2   3   5       89.80       80.49      4.31 o 
   3   3   5       40.98       50.67      2.80 o 
   4   3   5      362.99      368.58     16.91 o 
   5   3   5      322.75      308.52     14.94 o 
   6   3   5      162.76      129.41      9.15 o 
   7   3   5       44.88       34.70      4.69 o 
   8   3   5      591.62      640.28     37.46 o 
   9   3   5      416.83      434.24     28.67 o 
  10   3   5        0.25        2.79      3.04 o 
  11   3   5        2.14       -2.12      3.17 o 
  12   3   5       11.25        8.90      9.59 o 
  13   3   5        3.16       15.58      8.19 o 
 -14   4   5        2.37       -1.05      4.87 o 
 -13   4   5        8.35        0.08      2.91 o 
 -12   4   5       20.27       20.36      4.74 o 
 -11   4   5        0.45       11.55      5.78 o 
 -10   4   5        0.51        4.04      3.17 o 
  -9   4   5        7.69        7.24      2.63 o 
  -8   4   5        2.12        5.55      2.94 o 
  -7   4   5       35.06       28.39      3.76 o 
  -6   4   5      115.03      109.08      7.96 o 
  -5   4   5      254.03      306.71     16.06 o 
  -4   4   5      591.63      761.37     28.25 o 
  -3   4   5       17.81       19.63      2.63 o 
  -2   4   5        0.41       12.96      4.93 o 
  -1   4   5       60.50      104.15     13.99 o 
   0   4   5      816.67      792.13     23.88 o 
   1   4   5      478.92      480.14     13.99 o 
   2   4   5      158.55      139.61      4.69 o 
   3   4   5      320.30      238.59     12.03 o 
   4   4   5      167.73      122.09     13.86 o 
   5   4   5      142.80      124.85     11.50 o 
   6   4   5       32.40       28.34      4.19 o 
   7   4   5      149.14      139.95     13.81 o 
   8   4   5       93.34       75.78      9.25 o 
   9   4   5      115.96      114.88     11.84 o 
  10   4   5        0.54       -2.08      3.84 o 
  11   4   5        0.70        3.31      4.55 o 
  12   4   5       21.39       16.07      7.35 o 
  13   4   5        0.67        4.44      6.56 o 
 -14   5   5        0.79        7.20      6.79 o 
 -13   5   5        2.95       12.89     10.94 o 
 -12   5   5       27.31       40.08      8.56 o 
 -11   5   5       56.62       58.35      7.92 o 
 -10   5   5      134.38      151.42     13.45 o 
  -9   5   5      112.84      103.23      9.85 o 
  -8   5   5       93.82      106.13      8.61 o 
  -7   5   5       11.74       10.68      3.43 o 
  -6   5   5      146.61      153.00      9.97 o 
  -5   5   5      240.42      205.92     11.56 o 
  -4   5   5      704.16      775.62     32.53 o 
  -3   5   5      266.94      302.83     15.68 o 
  -2   5   5      828.03      875.29     36.67 o 
  -1   5   5      570.70      685.33     25.85 o 
   0   5   5       15.74       34.45     11.47 o 
   1   5   5       18.99       13.23      2.59 o 
   2   5   5       87.74       70.39      5.50 o 
   3   5   5      210.38      172.93     12.26 o 
   4   5   5       83.47       78.98      8.11 o 
   5   5   5        2.54        3.81      6.88 o 
   6   5   5       16.67       12.42      6.11 o 
   7   5   5       22.76       29.92      6.41 o 
   8   5   5       25.54       30.06      6.90 o 
   9   5   5       15.67       21.32      6.01 o 
  10   5   5        0.38        2.19      3.37 o 
  11   5   5        0.21       -1.51      4.08 o 
  12   5   5        0.05        3.76      4.72 o 
  13   5   5        1.79        7.53      6.26 o 
 -13   6   5        9.99       15.22      8.01 o 
 -12   6   5       16.29       17.59      6.52 o 
 -11   6   5      129.54      144.62     17.52 o 
 -10   6   5       97.58       95.36      9.84 o 
  -9   6   5       12.75       28.10      5.72 o 
  -8   6   5       44.72       43.78      6.14 o 
  -7   6   5      326.16      360.13     26.02 o 
  -6   6   5       19.49       31.06      4.54 o 
  -5   6   5       11.11       22.82      3.91 o 
  -4   6   5       51.78       75.27      6.90 o 
  -3   6   5       13.10       28.18      7.51 o 
  -2   6   5       13.86       57.77     15.10 o 
  -1   6   5      223.20      200.39     19.86 o 
   0   6   5      596.59      612.35     30.92 o 
   1   6   5      672.30      628.01     29.33 o 
   2   6   5      510.32      451.45     21.65 o 
   3   6   5      500.18      425.61     52.37 o 
   4   6   5      564.96      603.63     38.15 o 
   5   6   5      285.31      297.64     23.29 o 
   6   6   5        0.31       -2.13      3.67 o 
   7   6   5       30.82       33.63      6.69 o 
   8   6   5        1.07        1.50      3.44 o 
   9   6   5        0.00        2.82      4.13 o 
  10   6   5        0.01        0.51      3.47 o 
  11   6   5        0.52        1.38      3.73 o 
  12   6   5        1.43        6.89      5.29 o 
 -13   7   5        0.15       -1.52     10.91 o 
 -12   7   5        0.10        2.90      4.25 o 
 -11   7   5        8.10       13.16      5.96 o 
 -10   7   5       11.75       12.42      5.37 o 
  -9   7   5        0.13        6.30      3.96 o 
  -8   7   5       18.02       24.25      5.23 o 
  -7   7   5       39.71       45.81      6.27 o 
  -6   7   5        8.41        8.89      4.01 o 
  -5   7   5        3.88       22.83      7.19 o 
  -4   7   5        0.98        8.70      6.30 o 
  -3   7   5       11.90       19.80      3.58 o 
  -2   7   5       71.72       80.89      6.59 o 
  -1   7   5       23.91       32.57      5.10 o 
   0   7   5       59.38       77.63      8.06 o 
   1   7   5       13.79       23.40      4.64 o 
   2   7   5        0.67       14.76      4.47 o 
   3   7   5        8.89       27.19      7.46 o 
   4   7   5       34.78       34.43      6.55 o 
   5   7   5      319.63      378.97     30.12 o 
   6   7   5       75.32       66.55      9.35 o 
   7   7   5        0.54        8.34      4.39 o 
   8   7   5       15.15       14.62      9.80 o 
   9   7   5        5.44        1.85      4.20 o 
  10   7   5        1.67        8.94      5.02 o 
  11   7   5        0.30        9.39      5.73 o 
 -12   8   5        0.49        5.41      5.81 o 
 -11   8   5        0.74        3.12      5.40 o 
 -10   8   5        3.79       11.27      5.67 o 
  -9   8   5       19.46       23.05      6.34 o 
  -8   8   5      125.53      110.22     11.57 o 
  -7   8   5       50.44       58.11      7.10 o 
  -6   8   5       52.88       70.49      8.14 o 
  -5   8   5       68.05       82.29      8.28 o 
  -4   8   5        0.27        8.63      5.59 o 
  -3   8   5       10.36       11.99      4.96 o 
  -2   8   5       24.34       50.60      7.71 o 
  -1   8   5      367.37      380.47     24.94 o 
   0   8   5      292.88      290.32     23.45 o 
   1   8   5        8.46       17.47      6.30 o 
   2   8   5       36.73       33.68      4.68 o 
   3   8   5      166.99      188.27     17.39 o 
   4   8   5       38.23       35.92      7.63 o 
   5   8   5       16.84       20.80      6.17 o 
   6   8   5        0.31        2.37      3.55 o 
   7   8   5        0.19        1.37      3.59 o 
   8   8   5       17.42       22.53      6.80 o 
   9   8   5       14.76       24.44      7.24 o 
  10   8   5       18.27       18.70      6.95 o 
 -11   9   5       12.51       13.39      8.70 o 
 -10   9   5       10.71        1.24      4.87 o 
  -9   9   5        4.01        6.55      6.86 o 
  -8   9   5        4.22       14.17      6.23 o 
  -7   9   5        9.08        9.13      4.06 o 
  -6   9   5        3.94        5.93      4.02 o 
  -5   9   5        1.32       -1.14      2.73 o 
  -4   9   5        3.40        6.20      4.08 o 
  -3   9   5        5.22        6.81      3.35 o 
  -2   9   5        4.03        6.45      4.38 o 
  -1   9   5        3.14        7.23      3.45 o 
   0   9   5        9.37        6.94      3.64 o 
   1   9   5       65.46       56.98      6.91 o 
   2   9   5       22.16       25.51      6.53 o 
   3   9   5        3.41        6.12      4.32 o 
   4   9   5       34.17       40.57      8.71 o 
   5   9   5       10.06       13.04      6.11 o 
   6   9   5        2.45        2.12      3.73 o 
   7   9   5       41.34       51.37      9.82 o 
   8   9   5        3.37        2.63      4.14 o 
   9   9   5        5.79       10.08      5.80 o 
  -9  10   5        2.44       10.96      8.22 o 
  -8  10   5       12.76       35.26     13.73 o 
  -7  10   5       28.54       30.28      8.68 o 
  -6  10   5       43.59       40.14      7.20 o 
  -5  10   5        4.59        4.01      3.40 o 
  -4  10   5        2.92        3.51      3.33 o 
  -3  10   5        2.20        6.71      3.91 o 
  -2  10   5        2.39       14.32      5.31 o 
  -1  10   5       35.81       30.58      6.23 o 
   0  10   5        6.67       11.84      4.77 o 
   1  10   5       22.93       26.93      5.72 o 
   2  10   5      113.27      133.31     16.25 o 
   3  10   5        6.31        8.34      5.17 o 
   4  10   5        1.80       -2.85      5.22 o 
   5  10   5        0.01        2.00      4.00 o 
   6  10   5        4.73        9.70      5.86 o 
   7  10   5       25.25       23.74      8.36 o 
   8  10   5        1.32       -1.86      4.40 o 
  -8  11   5        4.99       -0.75      9.22 o 
  -7  11   5        5.48       -1.66      6.48 o 
  -6  11   5       21.96       29.27     13.43 o 
  -5  11   5        1.22       -3.41      5.57 o 
  -4  11   5       14.27        7.06      5.40 o 
  -3  11   5        3.82        2.85      4.53 o 
  -2  11   5        3.74       10.73      4.70 o 
  -1  11   5       13.53       17.83      6.53 o 
   0  11   5       39.11       54.05      8.99 o 
   1  11   5       31.25       36.22      9.27 o 
   2  11   5       10.15       10.05      5.83 o 
   3  11   5       10.85       20.04      9.45 o 
   4  11   5        3.15        1.47      3.69 o 
   5  11   5       16.33        7.71      5.84 o 
   6  11   5       19.49       27.60      9.40 o 
  -5  12   5       14.91        8.09     13.73 o 
  -4  12   5        9.92       16.13     12.69 o 
  -3  12   5        8.84        6.92      5.34 o 
  -2  12   5        2.94       12.34      6.24 o 
  -1  12   5        3.29        7.94      7.08 o 
   0  12   5       17.11       32.28     11.48 o 
   1  12   5       34.05       35.01     11.64 o 
   2  12   5       30.83       42.60     12.32 o 
   3  12   5       34.39       41.30     12.04 o 
   4  12   5       54.70       54.16     19.75 o 
 -15   0   6        2.25        8.27     13.92 o 
 -14   0   6        0.92       -3.48      5.03 o 
 -13   0   6        0.28        0.78      5.17 o 
 -12   0   6      123.15      141.40     23.23 o 
 -11   0   6      339.32      332.35     40.78 o 
 -10   0   6      186.32      192.57     26.05 o 
  -9   0   6      244.14      305.55     34.38 o 
  -8   0   6       76.29       74.62     13.75 o 
  -7   0   6      273.54      289.15     27.14 o 
  -6   0   6      225.80      282.46     23.31 o 
  -5   0   6        0.06        1.59      2.84 o 
  -4   0   6      192.51      205.82     15.66 o 
  -3   0   6      456.14      432.08     26.84 o 
  -2   0   6      933.28     1089.29     39.11 o 
  -1   0   6     1647.95     1745.88     69.61 o 
   0   0   6     1444.74     2064.15    136.35 o 
   1   0   6     1674.64     1968.99     88.48 o 
   2   0   6     1774.34     2232.93    108.15 o 
   3   0   6       40.28       33.04      5.64 o 
   4   0   6      821.18      828.15     55.58 o 
   5   0   6      690.21      800.86     91.47 o 
   6   0   6       44.44       87.27     19.37 o 
   7   0   6      328.34      312.13     37.25 o 
   8   0   6      165.47      154.36     36.27 o 
   9   0   6       61.44       41.08     16.74 o 
  10   0   6       22.47       55.80     14.62 o 
  11   0   6        0.68        3.25      5.94 o 
  12   0   6       19.00       23.93      9.53 o 
  13   0   6        5.85       -0.57      5.70 o 
 -15   1   6       13.88       17.62      8.58 o 
 -14   1   6       19.69       10.02      6.12 o 
 -13   1   6        1.29       -1.89      4.24 o 
 -12   1   6       27.16       27.75      7.04 o 
 -11   1   6       25.50       33.21      6.70 o 
 -10   1   6       27.26       21.40      3.35 o 
  -9   1   6        1.38        8.53      2.56 o 
  -8   1   6       10.81        9.88      3.88 o 
  -7   1   6        6.48        9.72      3.11 o 
  -6   1   6       22.12       20.00      2.81 o 
  -5   1   6      148.95      135.98      6.49 o 
  -4   1   6      153.30      189.57      8.35 o 
  -3   1   6      190.04      189.23      9.04 o 
  -2   1   6       90.39       84.75      6.12 o 
  -1   1   6     1821.44     2592.74     76.25 o 
   0   1   6     4721.88     5894.83    252.00 o 
   1   1   6      108.27      102.21      5.51 o 
   2   1   6       63.75       67.16      5.10 o 
   3   1   6        0.30        4.78      3.36 o 
   4   1   6       73.08       96.07      8.24 o 
   5   1   6        4.65       12.39      3.49 o 
   6   1   6      862.88      815.34     86.22 o 
   7   1   6        0.01        3.32      2.99 o 
   8   1   6       52.26       52.67      7.39 o 
   9   1   6        0.85        2.31      3.43 o 
  10   1   6       46.08       43.95      7.97 o 
  11   1   6        0.01        2.10      3.63 o 
  12   1   6        0.06        6.06      5.08 o 
  13   1   6        4.56        3.22      8.29 o 
 -15   2   6        1.98        0.78      4.96 o 
 -14   2   6        0.12       13.46      8.80 o 
 -13   2   6        9.87       -0.91      2.88 o 
 -12   2   6        5.97       12.69      9.09 o 
 -11   2   6        1.15       -2.61      2.61 o 
 -10   2   6       10.20       12.86      6.03 o 
  -9   2   6      163.72      138.31     10.76 o 
  -8   2   6      243.91      236.89     13.34 o 
  -7   2   6       61.29       54.47      4.79 o 
  -6   2   6        0.12        5.36      2.02 o 
  -5   2   6        1.03        0.14      1.30 o 
  -4   2   6       18.53       11.88      2.41 o 
  -3   2   6      151.20      167.17      8.46 o 
  -2   2   6     1337.46     1279.61     36.14 o 
  -1   2   6      941.46     1007.65     29.69 o 
   0   2   6     2059.42     2244.79     89.04 o 
   1   2   6     2608.15     2492.11     76.64 o 
   2   2   6      446.57      355.18     12.31 o 
   3   2   6      340.39      320.81     11.71 o 
   4   2   6       51.18       55.68      3.38 o 
   5   2   6      161.91      161.77      9.66 o 
   6   2   6      120.99      134.90      9.68 o 
   7   2   6      140.11      145.94     10.84 o 
   8   2   6      147.62      152.26     13.33 o 
   9   2   6        7.42        3.73      2.76 o 
  10   2   6        9.31        7.44      5.37 o 
  11   2   6       30.45       19.19      6.55 o 
  12   2   6       10.53        3.19      4.65 o 
  13   2   6       10.72       21.18      9.40 o 
 -15   3   6        0.18       -0.31      4.21 o 
 -14   3   6        0.00        0.16      4.26 o 
 -13   3   6        1.48        5.76      4.87 o 
 -12   3   6        0.00        1.50      3.38 o 
 -11   3   6       29.89       36.84      6.49 o 
 -10   3   6        3.16        9.68      3.51 o 
  -9   3   6        1.60       -0.44      1.86 o 
  -8   3   6       15.84       17.37      3.50 o 
  -7   3   6        2.22        0.71      1.88 o 
  -6   3   6        5.13        5.62      2.37 o 
  -5   3   6        0.09        4.51      2.13 o 
  -4   3   6      506.99      529.06     23.56 o 
  -3   3   6      156.15      151.22      6.22 o 
  -2   3   6        0.06       -0.22      1.00 o 
  -1   3   6        0.08        8.29      2.30 o 
   0   3   6       55.27       72.37      4.52 o 
   1   3   6       39.76       38.99      2.93 o 
   2   3   6      313.87      309.93     13.47 o 
   3   3   6      325.36      277.68      9.82 o 
   4   3   6      529.32      488.38     22.71 o 
   5   3   6      133.57      111.03      7.51 o 
   6   3   6      100.63       86.85      8.32 o 
   7   3   6      114.22      103.46      9.02 o 
   8   3   6       14.55        9.22      3.52 o 
   9   3   6       17.92       10.27      5.95 o 
  10   3   6        3.99        4.32      4.34 o 
  11   3   6        1.94        6.66      4.63 o 
  12   3   6        0.00        0.89      5.35 o 
  13   3   6        0.85        0.06      4.09 o 
 -14   4   6        0.19        7.43      6.70 o 
 -13   4   6        7.21        7.96      9.32 o 
 -12   4   6        0.18        6.27      3.52 o 
 -11   4   6        0.75       -0.14      3.11 o 
 -10   4   6        5.17        5.37      3.16 o 
  -9   4   6        4.08        4.38      5.34 o 
  -8   4   6      145.90      160.85     12.27 o 
  -7   4   6        4.50        2.55      3.83 o 
  -6   4   6       18.24       17.21      4.37 o 
  -5   4   6       32.06       38.73      3.89 o 
  -4   4   6        1.86        8.14      3.31 o 
  -3   4   6       14.46       28.68      5.57 o 
  -2   4   6      597.21      685.28     28.19 o 
  -1   4   6     1195.08     1300.99     49.30 o 
   0   4   6      372.13      460.17     30.82 o 
   1   4   6      105.63      103.92      5.04 o 
   2   4   6      176.65      155.31      8.25 o 
   3   4   6      196.05      198.01      8.86 o 
   4   4   6        1.26        9.79      5.94 o 
   5   4   6      337.69      321.15     16.68 o 
   6   4   6       56.52       47.23      5.09 o 
   7   4   6        9.12        4.30      3.83 o 
   8   4   6      139.53      156.14     18.92 o 
   9   4   6       10.04        6.62      5.10 o 
  10   4   6        9.57        1.83      4.11 o 
  11   4   6       44.67       29.69     10.87 o 
  12   4   6        0.01        2.42      8.18 o 
  13   4   6        9.68       17.52     17.40 o 
 -14   5   6        0.84        0.74      4.96 o 
 -13   5   6        0.04       -0.98      4.58 o 
 -12   5   6        4.84       18.19      6.45 o 
 -11   5   6        0.93       -0.65      2.80 o 
 -10   5   6       37.48       38.50      6.82 o 
  -9   5   6        1.81        0.74      2.33 o 
  -8   5   6       19.30       20.36      5.55 o 
  -7   5   6      444.82      477.72     36.73 o 
  -6   5   6      291.28      285.40     15.50 o 
  -5   5   6      468.89      486.93     22.47 o 
  -4   5   6      196.41      202.21     11.48 o 
  -3   5   6      292.19      334.72     32.29 o 
  -2   5   6     1074.78     1074.99     46.63 o 
  -1   5   6      241.55      250.69     12.06 o 
   0   5   6      182.13      213.14      8.93 o 
   1   5   6      140.04      151.17     11.38 o 
   2   5   6       26.17       24.84      3.52 o 
   3   5   6        0.27       -1.57      1.57 o 
   4   5   6       50.41       57.80      7.74 o 
   5   5   6      315.14      331.21     24.25 o 
   6   5   6      127.82      136.39     13.90 o 
   7   5   6      238.75      288.15     24.90 o 
   8   5   6       23.67       28.43      6.82 o 
   9   5   6       19.01       18.34      6.51 o 
  10   5   6        0.80       -1.65      3.63 o 
  11   5   6        9.14        6.35      4.81 o 
  12   5   6        5.34        7.24     12.30 o 
 -13   6   6        4.50       21.87     12.36 o 
 -12   6   6       21.76        6.89      4.82 o 
 -11   6   6       22.03       20.92      5.63 o 
 -10   6   6       14.15       23.24      5.57 o 
  -9   6   6      109.44      122.20     12.35 o 
  -8   6   6        0.01        5.58      5.19 o 
  -7   6   6        2.89       19.92      4.87 o 
  -6   6   6      104.02      108.42      9.08 o 
  -5   6   6        0.40        6.62      2.95 o 
  -4   6   6        1.31       -0.52      1.90 o 
  -3   6   6      169.92      154.39     11.48 o 
  -2   6   6      239.89      220.62     12.72 o 
  -1   6   6      124.91      113.51      7.23 o 
   0   6   6        3.87        6.15      3.54 o 
   1   6   6      165.35      172.59     11.02 o 
   2   6   6       68.97       57.92      5.35 o 
   3   6   6        8.33       16.90      5.65 o 
   4   6   6        0.94       -1.95      2.98 o 
   5   6   6        4.63        2.10      3.31 o 
   6   6   6       43.69       52.23      8.57 o 
   7   6   6        2.95        4.77      3.99 o 
   8   6   6        0.30        6.65      5.44 o 
   9   6   6       35.85       48.13      9.39 o 
  10   6   6        1.92       -3.11      3.95 o 
  11   6   6        0.80        2.82      4.15 o 
  12   6   6        2.50        3.87      6.50 o 
 -12   7   6       15.72       17.78      6.56 o 
 -11   7   6        0.75       -1.90      4.97 o 
 -10   7   6        0.34        5.01      4.27 o 
  -9   7   6       12.20        7.13      3.88 o 
  -8   7   6      193.78      174.14     15.44 o 
  -7   7   6      144.60      157.57     13.95 o 
  -6   7   6      194.74      214.73     15.00 o 
  -5   7   6      235.31      255.30     16.57 o 
  -4   7   6       67.49       63.86      7.27 o 
  -3   7   6      256.95      247.21     14.34 o 
  -2   7   6       21.88       32.82      4.53 o 
  -1   7   6      148.89      125.04     10.21 o 
   0   7   6        5.09        6.82      3.08 o 
   1   7   6        1.07        1.12      2.13 o 
   2   7   6       29.92       33.88      4.72 o 
   3   7   6       53.06       68.86      8.94 o 
   4   7   6        1.94       -0.02      2.34 o 
   5   7   6        3.97        3.17      3.52 o 
   6   7   6       11.35        4.26      4.05 o 
   7   7   6       11.77       22.16      6.82 o 
   8   7   6       46.21       59.08     10.70 o 
   9   7   6        0.17        7.57      6.43 o 
  10   7   6        7.26       15.88      6.89 o 
  11   7   6        0.25        0.48      3.95 o 
 -12   8   6        6.88        7.33     14.86 o 
 -11   8   6        2.39        1.09      4.63 o 
 -10   8   6       11.03       10.02      5.10 o 
  -9   8   6        5.83        5.85      4.66 o 
  -8   8   6        4.23        7.53      4.16 o 
  -7   8   6       79.93       58.70      8.84 o 
  -6   8   6        4.88       10.83      5.56 o 
  -5   8   6       18.88       13.48      7.39 o 
  -4   8   6        2.07        5.37      4.66 o 
  -3   8   6        3.79       11.48      5.32 o 
  -2   8   6       16.01       20.12      4.84 o 
  -1   8   6       28.67       25.35      5.04 o 
   0   8   6      109.96      100.98      9.83 o 
   1   8   6       67.24       62.99      6.88 o 
   2   8   6        0.02        5.55      3.19 o 
   3   8   6        0.18        2.91      3.40 o 
   4   8   6       31.72       35.22      7.26 o 
   5   8   6       93.73       88.29     12.42 o 
   6   8   6       53.99       65.21     11.42 o 
   7   8   6       36.66       36.63      8.85 o 
   8   8   6       16.86        7.30      5.30 o 
   9   8   6        0.46       -3.51      5.82 o 
  10   8   6        0.43       -0.25      3.61 o 
 -10   9   6        0.92       -6.34      6.34 o 
  -9   9   6        2.15       10.26      7.03 o 
  -8   9   6        0.01        8.52      6.16 o 
  -7   9   6        0.90       11.12      5.17 o 
  -6   9   6        0.69       16.79      9.06 o 
  -5   9   6       31.28       38.90      6.55 o 
  -4   9   6      178.53      180.73     16.28 o 
  -3   9   6      145.68      146.83     13.63 o 
  -2   9   6      147.50      160.19     15.62 o 
  -1   9   6       39.97       38.74      6.54 o 
   0   9   6        8.79       16.15      6.81 o 
   1   9   6        8.03       10.18      3.78 o 
   2   9   6       93.51      102.91     13.07 o 
   3   9   6      139.56      125.44     15.27 o 
   4   9   6      411.84      446.58     40.15 o 
   5   9   6      122.61      135.69     17.89 o 
   6   9   6       13.25       22.84      7.03 o 
   7   9   6       70.00       79.39     12.97 o 
   8   9   6        9.31        0.94      3.93 o 
   9   9   6        0.16        2.69      4.51 o 
  -9  10   6        0.10       -0.21      5.95 o 
  -8  10   6        2.69       15.80     15.61 o 
  -7  10   6        0.18        1.12      4.26 o 
  -6  10   6       16.11       16.01      6.62 o 
  -5  10   6       19.90        7.22      5.46 o 
  -4  10   6       54.49       43.31      7.63 o 
  -3  10   6        3.42        4.68      3.80 o 
  -2  10   6        5.91        9.03      4.25 o 
  -1  10   6       16.16       26.54      7.28 o 
   0  10   6        0.72        0.61      3.07 o 
   1  10   6       37.49       40.02      8.34 o 
   2  10   6       28.97       31.99      8.08 o 
   3  10   6        8.72        8.78      5.05 o 
   4  10   6       64.21       66.00     11.75 o 
   5  10   6       68.64       57.38     11.72 o 
   6  10   6       46.25       52.27     10.63 o 
   7  10   6        1.44       -2.81      4.61 o 
  -7  11   6       20.31        6.29      8.37 o 
  -6  11   6       43.28       39.91     11.83 o 
  -5  11   6        4.07        2.49      5.42 o 
  -4  11   6        0.52        3.76      4.71 o 
  -3  11   6       44.40       50.92      8.64 o 
  -2  11   6       13.19       12.44      5.07 o 
  -1  11   6        0.66        1.38      3.56 o 
   0  11   6        2.14       -0.16      3.46 o 
   1  11   6        1.00       -4.68      4.68 o 
   2  11   6        1.59        6.26      4.76 o 
   3  11   6        2.34        5.45      5.11 o 
   4  11   6        5.22        3.16      5.73 o 
   5  11   6       31.73       36.25      9.54 o 
  -4  12   6        0.34        6.07      7.12 o 
  -3  12   6        0.43       -0.51      4.78 o 
  -2  12   6        1.82       -1.52      5.50 o 
  -1  12   6       18.24       25.64     10.40 o 
   0  12   6        3.91        1.02      5.43 o 
   1  12   6        1.91       10.95     21.82 o 
   2  12   6        9.00        2.56     10.81 o 
 -15   1   7        8.47        4.56      5.63 o 
 -14   1   7        0.56        1.45      4.01 o 
 -13   1   7        0.63        2.06      3.81 o 
 -12   1   7        0.91       -1.77      4.00 o 
 -11   1   7        0.19        7.32      4.31 o 
 -10   1   7       18.47       15.14      5.21 o 
  -9   1   7      225.01      223.13     19.35 o 
  -8   1   7      100.39      112.70     10.95 o 
  -7   1   7      260.08      252.58     17.53 o 
  -6   1   7      573.96      611.22     34.05 o 
  -5   1   7      536.91      530.19     26.91 o 
  -4   1   7      412.55      402.81     16.02 o 
  -3   1   7       74.01      100.31      6.26 o 
  -2   1   7       99.66       93.87      4.30 o 
  -1   1   7       96.62      117.94      5.77 o 
   0   1   7       16.08       31.36      4.50 o 
   1   1   7      644.01      680.14     32.02 o 
   2   1   7      129.98      110.65      5.72 o 
   3   1   7      496.11      539.78     31.18 o 
   4   1   7       11.28       10.00      2.26 o 
   5   1   7        2.86       -0.44      1.36 o 
   6   1   7      856.55      920.54     46.09 o 
   7   1   7      100.09      107.54     12.37 o 
   8   1   7        2.78        5.19      3.97 o 
   9   1   7        7.18        2.61      2.75 o 
  10   1   7       22.61       26.54     11.66 o 
  11   1   7        2.85       -0.36      3.39 o 
  12   1   7        1.50       -3.56      5.21 o 
  13   1   7       22.75       30.25     11.92 o 
 -15   2   7        1.27        5.45      6.53 o 
 -14   2   7        0.09        4.09      4.56 o 
 -13   2   7        2.06        2.85      3.68 o 
 -12   2   7        5.63        6.54      6.30 o 
 -11   2   7       33.07       31.17      6.67 o 
 -10   2   7       39.53       53.23      8.28 o 
  -9   2   7      162.38      125.77     12.03 o 
  -8   2   7       86.44       67.27      5.73 o 
  -7   2   7       31.36       32.64      4.05 o 
  -6   2   7      159.51      141.67     13.33 o 
  -5   2   7       70.45       76.27      8.00 o 
  -4   2   7      322.59      281.52     14.32 o 
  -3   2   7      177.20      139.72      7.87 o 
  -2   2   7       18.17       25.18      2.50 o 
  -1   2   7       41.74       68.52     11.87 o 
   0   2   7     1940.37     2177.96    178.05 o 
   1   2   7      299.29      383.52     15.77 o 
   2   2   7        1.25        1.18      1.48 o 
   3   2   7      134.56      123.88      6.81 o 
   4   2   7       57.38       68.66      7.61 o 
   5   2   7        6.02        6.59      3.28 o 
   6   2   7        2.12        0.20      2.06 o 
   7   2   7       63.17       57.81      6.72 o 
   8   2   7       18.63       28.90      4.84 o 
   9   2   7       19.37       16.94      4.27 o 
  10   2   7        1.22       -1.19      4.29 o 
  11   2   7        1.90        0.74      3.52 o 
  12   2   7       19.52       27.91     10.25 o 
  13   2   7        7.52       17.94     10.39 o 
 -14   3   7        1.50        1.76      5.11 o 
 -13   3   7        7.00        2.91      4.43 o 
 -12   3   7        0.20       -1.93      3.56 o 
 -11   3   7        5.41       12.00      6.75 o 
 -10   3   7        8.12        7.77      3.12 o 
  -9   3   7        6.67       12.53      3.20 o 
  -8   3   7      264.87      267.47     19.79 o 
  -7   3   7      144.78      140.35      9.79 o 
  -6   3   7      314.56      277.02     15.15 o 
  -5   3   7      378.33      374.07     19.22 o 
  -4   3   7      715.78      748.87     35.06 o 
  -3   3   7      961.86      840.61     64.46 o 
  -2   3   7       10.70       39.02     11.82 o 
  -1   3   7       14.95       42.55     10.02 o 
   0   3   7      401.62      442.36     18.89 o 
   1   3   7     1020.36     1070.40     37.41 o 
   2   3   7      643.84      645.15     23.79 o 
   3   3   7      991.84      974.71     36.24 o 
   4   3   7     1268.75     1095.77     81.59 o 
   5   3   7      272.03      273.60     16.07 o 
   6   3   7        3.62        5.77      4.17 o 
   7   3   7       77.13       76.80      8.66 o 
   8   3   7       22.01       17.59      5.88 o 
   9   3   7        1.83        1.60      2.62 o 
  10   3   7        3.66       -1.62      3.35 o 
  11   3   7        3.55       -1.27      4.53 o 
  12   3   7        3.42       14.48      8.02 o 
 -14   4   7        7.18        0.49      4.69 o 
 -13   4   7        0.01        1.15      4.77 o 
 -12   4   7       10.63       15.00      7.87 o 
 -11   4   7       30.58       18.88      4.57 o 
 -10   4   7      128.44      125.58     14.84 o 
  -9   4   7      284.23      273.30     18.70 o 
  -8   4   7       34.93       43.57      5.57 o 
  -7   4   7       14.34       16.98      4.17 o 
  -6   4   7       26.59       32.93      4.87 o 
  -5   4   7       56.38       65.30     11.66 o 
  -4   4   7        1.43       -0.81      1.33 o 
  -3   4   7      367.15      345.47     25.83 o 
  -2   4   7     2008.12     1800.35    147.85 o 
  -1   4   7      271.61      388.13     52.62 o 
   0   4   7        5.35       12.42      4.53 o 
   1   4   7      101.56       78.78      4.80 o 
   2   4   7       83.48      107.88     11.31 o 
   3   4   7       92.59      155.85     24.42 o 
   4   4   7       26.63       31.05      5.47 o 
   5   4   7       28.68       26.41      3.63 o 
   6   4   7       23.06       29.61      5.53 o 
   7   4   7       83.63       81.33     10.53 o 
   8   4   7       33.03       44.19      8.04 o 
   9   4   7        1.22        2.78      3.73 o 
  10   4   7       16.12        1.05      3.45 o 
  11   4   7        0.18        2.92      5.57 o 
  12   4   7        0.64       -0.46      5.22 o 
 -13   5   7        3.90       -3.23      5.69 o 
 -12   5   7        0.38       -0.71      3.48 o 
 -11   5   7        7.49        3.44      4.05 o 
 -10   5   7       23.39       24.63      5.73 o 
  -9   5   7       54.29       48.24      7.13 o 
  -8   5   7        4.00        8.90      3.75 o 
  -7   5   7        2.27        7.81      3.69 o 
  -6   5   7        8.83       15.11      4.30 o 
  -5   5   7       51.06       55.24      5.64 o 
  -4   5   7        0.21        4.58      3.72 o 
  -3   5   7       47.70       42.04      4.82 o 
  -2   5   7      185.09      189.11     10.11 o 
  -1   5   7       78.65       69.33      6.82 o 
   0   5   7       80.82       84.13      5.30 o 
   1   5   7      130.95      121.16      8.25 o 
   2   5   7       46.37       35.20      4.26 o 
   3   5   7       77.61       69.56      7.81 o 
   4   5   7       21.43       32.09      5.55 o 
   5   5   7      185.05      194.69     16.61 o 
   6   5   7      309.53      342.40     26.77 o 
   7   5   7      115.40      120.37     13.36 o 
   8   5   7        2.29        5.90      5.20 o 
   9   5   7        1.56        8.67      4.73 o 
  10   5   7        0.20        5.53      5.70 o 
  11   5   7        6.47        4.04      4.37 o 
  12   5   7        0.18       -3.56      6.61 o 
 -13   6   7       11.05       20.74     10.66 o 
 -12   6   7        0.75        1.27      4.78 o 
 -11   6   7        6.25        0.11      2.71 o 
 -10   6   7       32.18       27.74      6.28 o 
  -9   6   7       21.98       23.08      5.61 o 
  -8   6   7       25.18       25.28      6.61 o 
  -7   6   7       41.05       37.61      6.56 o 
  -6   6   7      157.99      144.10     12.79 o 
  -5   6   7       31.81       33.16      4.94 o 
  -4   6   7      138.54      142.12     12.06 o 
  -3   6   7      561.64      593.97     29.63 o 
  -2   6   7        0.62       40.22      8.07 o 
  -1   6   7       15.08       25.29      5.56 o 
   0   6   7      370.35      384.52     22.67 o 
   1   6   7       80.27       65.54      7.38 o 
   2   6   7       50.80       52.54      6.87 o 
   3   6   7       32.85       33.56      5.97 o 
   4   6   7      147.20      147.33     14.23 o 
   5   6   7        9.45       11.95      4.72 o 
   6   6   7       16.46       19.87      7.27 o 
   7   6   7       50.48       56.34      9.37 o 
   8   6   7       68.47       80.32     11.80 o 
   9   6   7       23.50       24.70      6.99 o 
  10   6   7       20.11        8.98      5.34 o 
  11   6   7        1.45        0.27      3.74 o 
 -12   7   7        0.47        7.31      8.88 o 
 -11   7   7        0.22        9.82      5.23 o 
 -10   7   7        0.63        2.24      3.19 o 
  -9   7   7        4.30        4.16      4.01 o 
  -8   7   7        2.94        6.21      4.17 o 
  -7   7   7       92.98       80.66     10.60 o 
  -6   7   7      127.58      128.77     12.49 o 
  -5   7   7      228.08      210.20     14.73 o 
  -4   7   7       98.65      107.63      9.80 o 
  -3   7   7        9.89       10.13      3.52 o 
  -2   7   7       81.80       92.25      9.25 o 
  -1   7   7        1.74        8.86      3.82 o 
   0   7   7        1.10        5.84      5.12 o 
   1   7   7        0.61       -2.50      2.50 o 
   2   7   7       13.57       11.00      5.26 o 
   3   7   7        2.48       -1.32      4.48 o 
   4   7   7       23.98       21.90      5.77 o 
   5   7   7       75.17       70.23     10.41 o 
   6   7   7        0.79       -2.02      4.38 o 
   7   7   7        0.03        8.23      5.09 o 
   8   7   7       10.67       15.20      6.01 o 
   9   7   7        0.37        4.58      5.67 o 
  10   7   7        6.55        1.28      4.01 o 
 -11   8   7        5.33       -5.99      5.99 o 
 -10   8   7        0.12        4.83      4.69 o 
  -9   8   7        1.12        7.38      4.70 o 
  -8   8   7        3.81       -0.27      3.25 o 
  -7   8   7        1.37        6.98      3.86 o 
  -6   8   7       55.92       56.66      8.41 o 
  -5   8   7       33.14       37.63      7.14 o 
  -4   8   7       16.76       23.57      6.21 o 
  -3   8   7       93.86      120.76     13.03 o 
  -2   8   7      130.89      180.16     16.17 o 
  -1   8   7      114.81      123.09     11.73 o 
   0   8   7      377.85      408.16     27.27 o 
   1   8   7      175.49      151.99     16.47 o 
   2   8   7       14.07       19.31      5.50 o 
   3   8   7       37.86       40.28      7.57 o 
   4   8   7        4.46        3.01      3.68 o 
   5   8   7        5.78        7.26      6.70 o 
   6   8   7       15.95       23.86      7.18 o 
   7   8   7       99.43      112.20     15.58 o 
   8   8   7        5.19       11.07      8.28 o 
   9   8   7        3.79       10.00      6.08 o 
 -10   9   7        4.89       12.02      9.22 o 
  -9   9   7        1.25       -2.82      6.39 o 
  -8   9   7        0.54        8.22      6.35 o 
  -7   9   7        0.73       -1.14      5.06 o 
  -6   9   7        4.12        9.83      6.39 o 
  -5   9   7       10.92        7.00      4.78 o 
  -4   9   7       59.47       61.01      8.56 o 
  -3   9   7        5.90        6.72      4.00 o 
  -2   9   7       14.98       13.55      4.91 o 
  -1   9   7        1.09        1.72      2.90 o 
   0   9   7       20.33       32.78      7.63 o 
   1   9   7        0.35        3.81      4.66 o 
   2   9   7        2.52       12.04      6.09 o 
   3   9   7        6.30       14.68      8.74 o 
   4   9   7       16.72       25.54      7.57 o 
   5   9   7        5.42        6.58      6.79 o 
   6   9   7       84.73      100.74     15.26 o 
   7   9   7       40.75       44.97     10.29 o 
   8   9   7        2.63        1.34      4.09 o 
  -8  10   7        0.04       -2.07      6.78 o 
  -7  10   7        0.37        2.71      4.17 o 
  -6  10   7        6.58        7.40      5.11 o 
  -5  10   7        3.65       -1.06      4.01 o 
  -4  10   7       21.10       31.50      7.77 o 
  -3  10   7      124.60      164.49     18.24 o 
  -2  10   7      122.21      121.42     13.75 o 
  -1  10   7       88.75      113.59     15.23 o 
   0  10   7       57.87       52.11      9.18 o 
   1  10   7       17.06       30.09      7.44 o 
   2  10   7       18.94       22.68      7.22 o 
   3  10   7       14.51       27.41      8.01 o 
   4  10   7        4.50        8.56      6.49 o 
   5  10   7        3.09        2.60      4.26 o 
   6  10   7       33.18       36.80      9.66 o 
  -6  11   7       17.68        4.42      6.54 o 
  -5  11   7       82.82       68.98     15.69 o 
  -4  11   7       78.64       78.12     12.37 o 
  -3  11   7       25.36       28.78      7.94 o 
  -2  11   7        0.26       -2.27      4.12 o 
  -1  11   7        1.12        3.29      4.77 o 
   0  11   7        0.28        1.38      3.83 o 
   1  11   7        3.47       16.25      6.75 o 
   2  11   7        7.26       14.70      6.27 o 
   3  11   7        8.85        1.06      4.40 o 
   4  11   7        0.17        1.99      5.12 o 
  -1  12   7        2.54      -11.85     15.80 o 
 -14   0   8        0.02        2.37      5.91 o 
 -13   0   8       24.37       43.33     13.21 o 
 -12   0   8        0.80       -6.96      8.09 o 
 -11   0   8       30.89       29.41     11.79 o 
 -10   0   8        7.10        7.78      6.22 o 
  -9   0   8      191.88      161.56     22.09 o 
  -8   0   8      123.02      114.76     18.09 o 
  -7   0   8        0.01        6.94     12.88 o 
  -6   0   8        1.00        4.71     11.38 o 
  -5   0   8      190.63      213.45     21.15 o 
  -4   0   8      401.72      474.90     35.37 o 
  -3   0   8      377.62      434.29     42.28 o 
  -2   0   8      928.02     1185.10     52.83 o 
  -1   0   8     2875.50     4216.97    263.19 o 
   0   0   8      288.34      336.83     53.28 o 
   1   0   8      200.65      295.28     19.65 o 
   2   0   8        5.10        8.57      3.36 o 
   3   0   8      663.75      654.68     45.03 o 
   4   0   8       40.84       66.30      8.46 o 
   5   0   8      133.88      384.14     48.71 o 
   6   0   8     1008.91     1145.14     80.05 o 
   7   0   8        0.04        6.10      3.78 o 
   8   0   8       79.00       98.62     22.85 o 
   9   0   8       31.10       29.51      9.17 o 
  10   0   8       12.66       35.71     10.43 o 
  11   0   8      150.13      211.91     35.64 o 
  12   0   8        6.84        8.92      8.59 o 
 -14   1   8       10.20       10.08      6.27 o 
 -13   1   8        1.03        7.49      4.88 o 
 -12   1   8       21.17        9.51      5.18 o 
 -11   1   8       28.01       27.45      6.90 o 
 -10   1   8        1.83        1.49      3.32 o 
  -9   1   8        0.03        9.86      4.66 o 
  -8   1   8       97.23      101.58     11.03 o 
  -7   1   8        7.52       14.97      4.46 o 
  -6   1   8       51.44       41.99      6.37 o 
  -5   1   8      156.66      145.23     11.40 o 
  -4   1   8        1.18        2.73      2.40 o 
  -3   1   8      383.00      388.64     18.65 o 
  -2   1   8       19.50       21.98      2.71 o 
  -1   1   8       58.41       51.76      3.81 o 
   0   1   8      143.38      182.16     12.33 o 
   1   1   8       77.72       95.19      5.90 o 
   2   1   8       41.97       54.11      5.69 o 
   3   1   8       53.44       99.72     13.57 o 
   4   1   8      342.09      385.69     20.96 o 
   5   1   8     2375.19     2914.44    136.31 o 
   6   1   8       82.67      100.86      9.39 o 
   7   1   8      144.02      171.25     16.91 o 
   8   1   8       23.14       22.98      4.57 o 
   9   1   8        2.46        5.93      5.02 o 
  10   1   8        3.26        9.87      5.45 o 
  11   1   8        3.51       25.84      8.53 o 
  12   1   8       21.71       34.17     13.45 o 
 -14   2   8       10.30        7.24      5.07 o 
 -13   2   8        9.93        2.53      4.11 o 
 -12   2   8       13.76       10.23      7.08 o 
 -11   2   8      250.31      273.39     25.53 o 
 -10   2   8       71.34       86.05     12.21 o 
  -9   2   8       88.20       76.82      9.91 o 
  -8   2   8        5.53        9.45      4.43 o 
  -7   2   8       52.39       49.81      9.24 o 
  -6   2   8      130.97      122.43      8.63 o 
  -5   2   8       99.81       93.15      8.07 o 
  -4   2   8     1041.46     1027.44     48.24 o 
  -3   2   8      315.41      323.03     16.55 o 
  -2   2   8      168.49      132.44      6.66 o 
  -1   2   8      232.60      207.91      9.28 o 
   0   2   8        0.14        1.60      1.78 o 
   1   2   8      150.38      154.60      8.23 o 
   2   2   8        0.11        2.38      1.96 o 
   3   2   8       27.49       28.24      3.52 o 
   4   2   8       42.13       32.76      3.98 o 
   5   2   8      294.72      260.77     14.73 o 
   6   2   8       60.56       54.16      6.57 o 
   7   2   8       29.19       35.58      7.21 o 
   8   2   8       68.63       69.78      8.24 o 
   9   2   8       21.95       20.55      4.65 o 
  10   2   8        1.13       -0.98      3.62 o 
  11   2   8        3.51        8.01      7.54 o 
  12   2   8        0.65       -1.17      5.24 o 
 -14   3   8        1.62        1.84      5.34 o 
 -13   3   8        6.86       -1.04      3.74 o 
 -12   3   8        2.58       12.97      7.11 o 
 -11   3   8        1.82        8.14      4.88 o 
 -10   3   8      174.07      178.40     18.53 o 
  -9   3   8       36.95       53.78      8.45 o 
  -8   3   8       15.84       18.25      3.55 o 
  -7   3   8      175.83      169.47     16.08 o 
  -6   3   8      114.86      108.57      9.03 o 
  -5   3   8      131.60      130.85     10.53 o 
  -4   3   8       44.70       44.22      5.61 o 
  -3   3   8       92.50       99.00      8.43 o 
  -2   3   8        3.61        7.78      2.61 o 
  -1   3   8       60.75       68.04      6.19 o 
   0   3   8       88.13      110.79      7.59 o 
   1   3   8      102.25      100.01      6.14 o 
   2   3   8      122.76      133.25      7.33 o 
   3   3   8       11.59       13.84      2.94 o 
   4   3   8       15.81       17.23      2.60 o 
   5   3   8       10.50       17.39      3.56 o 
   6   3   8        1.65        3.18      3.41 o 
   7   3   8       24.44       25.00      7.56 o 
   8   3   8        0.03       -2.75      2.75 o 
   9   3   8        3.16        3.98      3.69 o 
  10   3   8        0.03       -1.06      4.82 o 
  11   3   8        0.55       -1.70      4.74 o 
  12   3   8        0.12       -0.77      6.08 o 
 -14   4   8        0.65       -0.86      4.99 o 
 -13   4   8        0.44       15.58      8.52 o 
 -12   4   8       42.75       46.28     10.04 o 
 -11   4   8        5.35        4.40      4.29 o 
 -10   4   8        1.69       10.35      7.22 o 
  -9   4   8        0.35        6.91      3.88 o 
  -8   4   8        8.97        8.84      3.30 o 
  -7   4   8       21.95       18.80      4.64 o 
  -6   4   8      497.45      513.84     30.23 o 
  -5   4   8      384.28      358.53     22.51 o 
  -4   4   8      445.26      449.12     26.69 o 
  -3   4   8      413.81      375.00     31.02 o 
  -2   4   8       90.26       96.04     12.38 o 
  -1   4   8      673.59      590.13     24.07 o 
   0   4   8      325.19      313.26     18.44 o 
   1   4   8      135.63      136.77      7.51 o 
   2   4   8       13.21        9.85      2.59 o 
   3   4   8       12.02       11.01      3.32 o 
   4   4   8       86.42       79.25      6.29 o 
   5   4   8        1.63        0.91      2.60 o 
   6   4   8      279.73      275.95     23.07 o 
   7   4   8       21.88       24.96      5.65 o 
   8   4   8        2.98       -3.07      3.57 o 
   9   4   8       16.78        6.87      7.98 o 
  10   4   8        0.00        4.63      5.24 o 
  11   4   8        1.05        4.85      7.81 o 
 -13   5   8        2.97       16.91      8.89 o 
 -12   5   8        0.06        1.23      3.99 o 
 -11   5   8        9.11       11.03      6.70 o 
 -10   5   8       11.47        5.71      3.44 o 
  -9   5   8       42.03       45.56      7.21 o 
  -8   5   8        1.57        2.38      2.96 o 
  -7   5   8       35.62       29.09      6.13 o 
  -6   5   8       88.34       91.91     10.05 o 
  -5   5   8      135.63      138.91     13.06 o 
  -4   5   8      143.28      152.60     13.32 o 
  -3   5   8      320.34      314.40     17.97 o 
  -2   5   8       67.57       68.49      5.46 o 
  -1   5   8       32.70       37.08      4.96 o 
   0   5   8      442.99      423.71     19.02 o 
   1   5   8       83.11       71.66      6.57 o 
   2   5   8      251.72      226.13     14.33 o 
   3   5   8      112.32      109.90     16.90 o 
   4   5   8       31.82       34.45      6.18 o 
   5   5   8       19.80       25.59      5.66 o 
   6   5   8       16.41       15.05      4.87 o 
   7   5   8        0.90        9.78      6.08 o 
   8   5   8        6.56        1.64      4.07 o 
   9   5   8        1.08       -3.43      3.85 o 
  10   5   8        2.03        3.62      4.09 o 
  11   5   8        7.08       -1.27      4.92 o 
 -12   6   8       11.10       16.87      9.03 o 
 -11   6   8        1.87       10.81      6.19 o 
 -10   6   8        3.99       -1.59      2.91 o 
  -9   6   8       45.77       53.38      8.19 o 
  -8   6   8       45.05       64.81     10.29 o 
  -7   6   8        0.09       -1.16      2.79 o 
  -6   6   8       16.56       23.34      5.93 o 
  -5   6   8       22.69       20.44      5.04 o 
  -4   6   8       62.07       47.98      7.71 o 
  -3   6   8        0.72       44.88     14.22 o 
  -2   6   8      494.40      442.08     21.67 o 
  -1   6   8      430.04      429.64     25.22 o 
   0   6   8        2.30       13.05     10.15 o 
   1   6   8        2.26        5.18      3.45 o 
   2   6   8        8.06        5.25      3.37 o 
   3   6   8        4.96        9.26      3.92 o 
   4   6   8       36.14       43.51      7.87 o 
   5   6   8       53.20       65.70     10.35 o 
   6   6   8       12.68       12.35      7.84 o 
   7   6   8        3.24        4.80      4.11 o 
   8   6   8        1.20        3.74      4.86 o 
   9   6   8        0.29       -0.74      3.58 o 
  10   6   8        0.04        5.63      5.55 o 
 -12   7   8        2.46       13.45      8.20 o 
 -11   7   8        1.72        6.17      5.77 o 
 -10   7   8       22.31       23.81      6.02 o 
  -9   7   8       11.98       10.05      4.75 o 
  -8   7   8       29.76       27.60      6.07 o 
  -7   7   8       47.61       38.77      7.38 o 
  -6   7   8        1.05        3.52      4.33 o 
  -5   7   8        5.72       13.11      4.36 o 
  -4   7   8        5.55       11.63      3.40 o 
  -3   7   8        7.82       16.03      6.25 o 
  -2   7   8       92.08       79.34     14.23 o 
  -1   7   8       97.88       92.27      9.60 o 
   0   7   8      186.68      225.55     16.89 o 
   1   7   8      110.37       84.84      8.39 o 
   2   7   8      213.79      186.92     13.12 o 
   3   7   8      117.58      118.62     13.61 o 
   4   7   8      418.38      437.49     35.50 o 
   5   7   8      532.09      617.57     51.11 o 
   6   7   8       15.27       17.11      6.70 o 
   7   7   8        7.86        3.22      4.51 o 
   8   7   8        0.96        3.64      4.23 o 
   9   7   8        8.17        9.61      5.97 o 
 -11   8   8       33.28       30.02     11.13 o 
 -10   8   8        7.46       16.18     13.08 o 
  -9   8   8        3.31        1.76      4.07 o 
  -8   8   8        0.17        1.87      3.38 o 
  -7   8   8        0.83        0.17      2.88 o 
  -6   8   8       35.88       34.87      7.06 o 
  -5   8   8       44.08       46.84      8.91 o 
  -4   8   8       11.57        8.98      4.86 o 
  -3   8   8       13.13        8.43      4.14 o 
  -2   8   8       24.34       31.06      6.23 o 
  -1   8   8      179.41      183.07     15.92 o 
   0   8   8       29.74       34.36      6.01 o 
   1   8   8       11.01        3.60      3.33 o 
   2   8   8        2.06       -0.87      3.27 o 
   3   8   8       35.19       43.45      8.05 o 
   4   8   8       94.73      104.47     14.85 o 
   5   8   8       10.77        8.93      5.26 o 
   6   8   8        0.90        7.77      5.23 o 
   7   8   8        0.14        7.99      7.03 o 
   8   8   8        0.95        9.44      5.64 o 
  -9   9   8       37.60       44.10     10.81 o 
  -8   9   8       27.46       24.44      7.90 o 
  -7   9   8      119.42      123.84     15.82 o 
  -6   9   8      116.67       97.17     14.54 o 
  -5   9   8       22.71       28.77      7.25 o 
  -4   9   8        3.21       14.87      7.32 o 
  -3   9   8       62.19       64.89      9.26 o 
  -2   9   8       25.01       29.65      6.48 o 
  -1   9   8        9.22       13.10      4.70 o 
   0   9   8       62.44       55.12      8.99 o 
   1   9   8       48.72       62.70     10.81 o 
   2   9   8       51.22       47.25      8.80 o 
   3   9   8        6.86        8.75      5.01 o 
   4   9   8        2.85        4.80      4.99 o 
   5   9   8        8.56       11.60      5.80 o 
   6   9   8        0.70       -3.28      4.70 o 
   7   9   8        0.27        8.11      5.73 o 
  -8  10   8        7.94       11.77     10.11 o 
  -7  10   8        0.20        2.36      4.29 o 
  -6  10   8        0.22       -5.26      5.26 o 
  -5  10   8       21.39        7.73      6.92 o 
  -4  10   8        0.21       14.85     12.73 o 
  -3  10   8       14.25       10.64      5.27 o 
  -2  10   8        1.99        6.44      5.03 o 
  -1  10   8        0.00       -2.83      3.30 o 
   0  10   8        1.72        5.09      4.50 o 
   1  10   8        4.63        8.69      7.94 o 
   2  10   8        0.00        0.17      4.47 o 
   3  10   8        1.73        3.29      4.42 o 
   4  10   8        1.76       -4.53      4.66 o 
   5  10   8        0.41        1.34      4.58 o 
  -5  11   8       30.63       19.32      8.23 o 
  -4  11   8        2.83       -1.36      3.80 o 
  -3  11   8        0.30       -2.64      4.43 o 
  -2  11   8        0.06       23.74     14.67 o 
  -1  11   8       15.47       14.23      8.15 o 
   0  11   8       66.54       77.71     12.95 o 
   1  11   8       38.85       29.66      9.33 o 
   2  11   8       26.31       24.28      7.90 o 
   3  11   8       27.46       26.08      9.69 o 
 -14   1   9        0.58       -1.69      3.91 o 
 -13   1   9        0.64       -2.75      4.32 o 
 -12   1   9        0.01       -0.31      3.33 o 
 -11   1   9       58.20       89.42     13.27 o 
 -10   1   9       22.42       34.70      7.67 o 
  -9   1   9       53.72       54.89      8.80 o 
  -8   1   9      115.89      127.96     13.27 o 
  -7   1   9        0.31       -0.28      2.55 o 
  -6   1   9       12.88       17.21      6.73 o 
  -5   1   9        1.20       -4.30      4.38 o 
  -4   1   9        8.23        3.75      2.99 o 
  -3   1   9       26.38       42.28      7.07 o 
  -2   1   9     1042.62     1040.85     46.58 o 
  -1   1   9      843.46      993.06     50.88 o 
   0   1   9      594.26      682.39     31.83 o 
   1   1   9      738.31      861.96     36.94 o 
   2   1   9      441.54      491.29     28.11 o 
   3   1   9      670.81      694.48     48.73 o 
   4   1   9      385.28      341.43     29.66 o 
   5   1   9      145.01      144.32     10.55 o 
   6   1   9      102.43       96.09      8.40 o 
   7   1   9        0.08       -1.06      2.50 o 
   8   1   9       34.65       41.44      9.64 o 
   9   1   9        7.59        5.32      4.55 o 
  10   1   9       26.26       28.78     11.27 o 
  11   1   9        6.14        7.92      7.26 o 
 -14   2   9        1.06        5.75      7.22 o 
 -13   2   9        2.32        3.50      5.31 o 
 -12   2   9        1.63        2.51      4.10 o 
 -11   2   9       58.85       83.19     13.33 o 
 -10   2   9       14.14        3.93      4.36 o 
  -9   2   9        4.38       -0.36      3.01 o 
  -8   2   9       37.61       41.84      7.83 o 
  -7   2   9       22.82       33.22      6.98 o 
  -6   2   9      266.03      284.07     22.04 o 
  -5   2   9      629.96      628.71     45.23 o 
  -4   2   9      242.10      235.01     15.95 o 
  -3   2   9      754.47      668.96     31.76 o 
  -2   2   9      156.05      126.47      9.85 o 
  -1   2   9        1.68        1.14      1.79 o 
   0   2   9       17.99        8.55      2.80 o 
   1   2   9       37.59       27.03      3.55 o 
   2   2   9       29.89       24.32      5.18 o 
   3   2   9        0.06       -1.98      2.10 o 
   4   2   9        0.89        0.38      2.31 o 
   5   2   9       92.03       83.72      6.80 o 
   6   2   9       45.43       44.66      6.28 o 
   7   2   9       15.43       13.12      6.37 o 
   8   2   9        1.01        3.95      4.38 o 
   9   2   9        0.00        1.72      4.21 o 
  10   2   9        5.83       11.62      7.40 o 
  11   2   9       15.92       17.10      9.15 o 
 -14   3   9        0.01       -3.97      8.37 o 
 -13   3   9        5.13        3.27      5.00 o 
 -12   3   9       45.43       41.87      9.96 o 
 -11   3   9       41.65       54.01     10.52 o 
 -10   3   9       18.63       16.10      7.42 o 
  -9   3   9       31.37       28.00      6.72 o 
  -8   3   9      138.55      134.31     14.04 o 
  -7   3   9      283.79      260.44     17.56 o 
  -6   3   9      139.15      150.27     12.64 o 
  -5   3   9       76.27       65.43      8.14 o 
  -4   3   9     1045.77     1010.71     50.84 o 
  -3   3   9       16.57       19.18      4.27 o 
  -2   3   9        0.11       34.30     11.73 o 
  -1   3   9      466.26      494.80     26.56 o 
   0   3   9      119.81      130.21     11.17 o 
   1   3   9      204.75      196.22     10.53 o 
   2   3   9        9.43       15.46      2.71 o 
   3   3   9      120.36       82.43      6.90 o 
   4   3   9        6.48        6.03      2.64 o 
   5   3   9      162.74      142.21     12.11 o 
   6   3   9      111.35      128.01     11.11 o 
   7   3   9        0.67        1.85      2.91 o 
   8   3   9       14.71       24.20      7.07 o 
   9   3   9        4.41        8.13      8.02 o 
  10   3   9       15.63       26.57     13.20 o 
  11   3   9       13.95       16.90      9.13 o 
 -13   4   9        2.12       13.94     10.34 o 
 -12   4   9        2.78       10.32      6.10 o 
 -11   4   9       45.47       54.15     10.39 o 
 -10   4   9      133.93      144.46     16.83 o 
  -9   4   9       10.94       14.87      5.46 o 
  -8   4   9       13.33        5.70      3.98 o 
  -7   4   9       32.04       25.41      5.39 o 
  -6   4   9        0.29       21.21      6.43 o 
  -5   4   9       26.15       27.31      5.37 o 
  -4   4   9        0.99       11.91      5.77 o 
  -3   4   9      119.11      124.58     10.70 o 
  -2   4   9       58.39       65.79      8.10 o 
  -1   4   9      105.01      114.55      8.25 o 
   0   4   9        1.54        5.16      2.59 o 
   1   4   9       23.36       12.11      2.74 o 
   2   4   9      134.60      106.11      7.01 o 
   3   4   9        1.83       -1.58      1.58 o 
   4   4   9       57.33       72.02      8.52 o 
   5   4   9      397.38      418.33     30.97 o 
   6   4   9       99.57      106.48     12.16 o 
   7   4   9       33.79       45.54      8.14 o 
   8   4   9       23.55       18.74      7.81 o 
   9   4   9        7.88        3.44      3.87 o 
  10   4   9        0.96        0.64      4.45 o 
  11   4   9        1.73        0.79      4.88 o 
 -13   5   9        2.36       13.77      9.95 o 
 -12   5   9        1.82        1.67      4.07 o 
 -11   5   9       12.86       13.76      5.95 o 
 -10   5   9       44.24       43.82      9.46 o 
  -9   5   9      105.66       96.50     13.72 o 
  -8   5   9       75.49       91.16     10.49 o 
  -7   5   9       36.55       40.83      8.42 o 
  -6   5   9       83.38       73.50      8.69 o 
  -5   5   9      226.53      228.72     18.57 o 
  -4   5   9      220.82      218.47     17.00 o 
  -3   5   9        6.40       21.17      9.88 o 
  -2   5   9      428.99      385.01     19.97 o 
  -1   5   9      107.75      111.92     12.42 o 
   0   5   9       19.20       19.49      3.99 o 
   1   5   9      201.89      169.37     12.02 o 
   2   5   9      107.77       75.16      6.97 o 
   3   5   9      248.78      234.53     19.52 o 
   4   5   9       14.98       15.47      4.68 o 
   5   5   9      149.54      138.62     14.92 o 
   6   5   9       41.61       33.78      6.88 o 
   7   5   9        8.18        9.42      4.65 o 
   8   5   9       20.76       19.51      6.47 o 
   9   5   9       11.09       12.14      7.55 o 
  10   5   9        0.17        4.55      5.70 o 
 -12   6   9        4.13        1.67      5.43 o 
 -11   6   9        0.36       -0.59      4.04 o 
 -10   6   9        0.42        4.78      4.65 o 
  -9   6   9        0.83        9.97      5.80 o 
  -8   6   9       20.14       22.24      5.49 o 
  -7   6   9      155.55      149.64     15.02 o 
  -6   6   9      157.44      171.88     16.59 o 
  -5   6   9      129.62      128.76     12.97 o 
  -4   6   9       34.02       37.98      7.78 o 
  -3   6   9      279.94      246.74     26.18 o 
  -2   6   9      411.67      373.85     22.64 o 
  -1   6   9        9.89       16.39      8.63 o 
   0   6   9        0.31        7.03      3.39 o 
   1   6   9       10.19       15.19      3.72 o 
   2   6   9       26.66       26.20      4.71 o 
   3   6   9       19.78       19.48      5.70 o 
   4   6   9      324.02      317.47     27.25 o 
   5   6   9       94.04       97.37     12.38 o 
   6   6   9        1.73        5.89      4.36 o 
   7   6   9       17.85       27.73      7.18 o 
   8   6   9       14.89       20.24      6.54 o 
   9   6   9        6.02       12.05      6.58 o 
 -11   7   9        0.20       -1.50      4.80 o 
 -10   7   9        0.24       -0.75      3.47 o 
  -9   7   9        0.04        2.78      3.84 o 
  -8   7   9        0.00        0.61      3.66 o 
  -7   7   9        1.34        1.17      3.35 o 
  -6   7   9        9.02        6.92      4.52 o 
  -5   7   9        6.31       13.72      4.59 o 
  -4   7   9        0.62       11.28      5.58 o 
  -3   7   9        9.66       16.31      5.92 o 
  -2   7   9        1.91        2.19      2.64 o 
  -1   7   9       11.76       14.44      5.07 o 
   0   7   9       60.22       54.24      7.42 o 
   1   7   9       19.01       15.17      4.05 o 
   2   7   9       13.89       25.25      6.69 o 
   3   7   9        0.00        7.02      6.24 o 
   4   7   9       12.12       10.47      5.63 o 
   5   7   9        4.48        7.22      7.38 o 
   6   7   9       49.53       44.89      9.24 o 
   7   7   9        2.41       15.84      9.45 o 
   8   7   9        7.93       11.56     11.59 o 
   9   7   9        3.74        4.68      5.89 o 
 -10   8   9        1.60       -2.69      5.91 o 
  -9   8   9        2.46        4.17      5.68 o 
  -8   8   9       11.44       11.10      7.76 o 
  -7   8   9       18.57       24.04      7.50 o 
  -6   8   9       38.41       48.95     10.39 o 
  -5   8   9      216.10      243.20     25.25 o 
  -4   8   9      202.51      217.92     23.92 o 
  -3   8   9       57.04       44.76      8.64 o 
  -2   8   9       78.71       77.07     11.06 o 
  -1   8   9        2.14        3.50      3.44 o 
   0   8   9       13.36       15.01      4.51 o 
   1   8   9        1.27        4.14      4.64 o 
   2   8   9       18.61       32.75      8.69 o 
   3   8   9        4.62       -0.41      3.17 o 
   4   8   9       23.68       21.01      6.83 o 
   5   8   9       52.68       51.35     11.27 o 
   6   8   9        4.01       37.76     25.10 o 
   7   8   9       15.42       17.45      7.29 o 
  -9   9   9        0.71        1.69      7.52 o 
  -8   9   9        1.33        6.04      5.93 o 
  -7   9   9        2.29        0.93      3.76 o 
  -6   9   9        3.21        8.16      6.45 o 
  -5   9   9       23.29       20.02      7.03 o 
  -4   9   9        3.53        5.49      4.86 o 
  -3   9   9        0.06        0.71      3.46 o 
  -2   9   9       10.37       13.43      5.98 o 
  -1   9   9        0.00        7.67      4.42 o 
   0   9   9        2.97       13.31      5.82 o 
   1   9   9        9.81       10.41      5.46 o 
   2   9   9        1.05       -1.33      3.46 o 
   3   9   9        8.29        3.52      4.47 o 
   4   9   9       19.22       22.15      7.10 o 
   5   9   9        8.09        2.75      4.61 o 
   6   9   9       10.57       16.30      7.23 o 
  -7  10   9       13.02        5.27      5.25 o 
  -6  10   9       24.97       15.50      6.80 o 
  -5  10   9       31.27       36.05      9.01 o 
  -4  10   9        0.23        1.10      3.82 o 
  -3  10   9        7.71        9.54      5.06 o 
  -2  10   9       40.31       46.48      9.84 o 
  -1  10   9       17.89       13.50      7.37 o 
   0  10   9       10.87       12.43      9.29 o 
   1  10   9        0.01        6.92      4.80 o 
   2  10   9       11.48       11.41      5.79 o 
   3  10   9        8.13       11.14      5.88 o 
   4  10   9        3.99       11.20      6.26 o 
  -3  11   9        0.01        5.97      6.30 o 
  -2  11   9        0.59        1.66      5.28 o 
  -1  11   9        8.40       13.40      9.05 o 
   0  11   9        1.47       -0.86      6.21 o 
 -14   0  10       22.64       32.54     21.25 o 
 -13   0  10       11.42       -2.97      6.46 o 
 -12   0  10       43.24       41.99     13.14 o 
 -11   0  10        0.94        9.62      7.45 o 
 -10   0  10      112.56      104.97     19.02 o 
  -9   0  10      184.03      184.96     28.56 o 
  -8   0  10      185.40      206.19     31.22 o 
  -7   0  10      501.00      491.70     65.26 o 
  -6   0  10     1026.78     1047.17     97.61 o 
  -5   0  10      285.52      226.28     29.06 o 
  -4   0  10        2.34       -6.02      8.09 o 
  -3   0  10       73.57       86.68     23.19 o 
  -2   0  10        5.63        6.84      4.82 o 
  -1   0  10       11.89       32.67      8.63 o 
   0   0  10      136.54      133.74     23.70 o 
   1   0  10      174.67      147.64     15.02 o 
   2   0  10      268.67      283.47     25.51 o 
   3   0  10      132.58      112.13     14.40 o 
   4   0  10       17.02       23.34      7.44 o 
   5   0  10       45.42       49.83      8.29 o 
   6   0  10      234.44      195.77     33.65 o 
   7   0  10       13.40        7.81      8.84 o 
   8   0  10        2.63        4.28      5.20 o 
   9   0  10        3.02       -6.02      9.78 o 
  10   0  10       58.88       67.22     16.40 o 
  11   0  10        0.38        2.44     11.66 o 
 -13   1  10        0.38        4.60      4.65 o 
 -12   1  10        7.53        8.72      7.60 o 
 -11   1  10       82.57       89.86     14.41 o 
 -10   1  10       15.79       21.44      6.85 o 
  -9   1  10        0.28        0.98      3.75 o 
  -8   1  10        0.45        7.20      4.30 o 
  -7   1  10       90.27      107.58     13.87 o 
  -6   1  10      493.83      514.67     37.22 o 
  -5   1  10      137.57      153.54     13.90 o 
  -4   1  10      231.91      227.91     17.47 o 
  -3   1  10       24.58       25.23      4.27 o 
  -2   1  10       80.74      107.95     10.18 o 
  -1   1  10        3.06        2.38      1.79 o 
   0   1  10        3.15        9.18      4.68 o 
   1   1  10        8.95       20.44      3.70 o 
   2   1  10       28.48       36.53      4.78 o 
   3   1  10      205.91      207.24     15.55 o 
   4   1  10      423.86      439.62     29.28 o 
   5   1  10      107.07      113.39     11.79 o 
   6   1  10        4.54       10.54      4.40 o 
   7   1  10        0.06        6.01      6.78 o 
   8   1  10        1.18        6.91      4.65 o 
   9   1  10        0.34        3.83      4.31 o 
  10   1  10       12.08        1.11      5.25 o 
  11   1  10       13.89       11.57      7.82 o 
 -13   2  10        1.86       12.56     11.69 o 
 -12   2  10       20.89       21.20      7.41 o 
 -11   2  10       33.13       52.25     10.79 o 
 -10   2  10       26.88       26.71      8.74 o 
  -9   2  10       22.39       23.39      6.39 o 
  -8   2  10      101.40      106.28     12.70 o 
  -7   2  10       62.72       71.85      9.72 o 
  -6   2  10      155.50      176.68     17.00 o 
  -5   2  10       20.17       34.91      7.08 o 
  -4   2  10      603.77      557.05     30.26 o 
  -3   2  10      862.54      930.69     45.67 o 
  -2   2  10        0.01        7.66      2.46 o 
  -1   2  10        1.20        3.18      2.07 o 
   0   2  10       31.40       21.41      4.16 o 
   1   2  10      103.90      111.52      8.25 o 
   2   2  10      103.32      119.74      9.03 o 
   3   2  10      552.61      570.86     47.88 o 
   4   2  10      467.13      487.42     43.68 o 
   5   2  10       92.18      108.24     10.82 o 
   6   2  10       37.05       40.23      6.73 o 
   7   2  10       30.70       38.26      6.78 o 
   8   2  10        6.02        1.31      2.74 o 
   9   2  10        0.04       11.17      9.46 o 
  10   2  10        1.94       -6.25      6.25 o 
 -13   3  10        1.02       -2.05      5.87 o 
 -12   3  10       27.43       40.86      9.91 o 
 -11   3  10        2.97        2.56      5.15 o 
 -10   3  10        0.35        0.04      3.83 o 
  -9   3  10       77.67       85.36     11.80 o 
  -8   3  10        0.42        9.64      4.65 o 
  -7   3  10        4.30        3.98      3.73 o 
  -6   3  10       55.47       57.59      8.70 o 
  -5   3  10       10.51       19.86      4.87 o 
  -4   3  10       77.94       59.44      7.12 o 
  -3   3  10      160.92      161.11     12.15 o 
  -2   3  10      134.89      140.89     11.39 o 
  -1   3  10       57.71       56.23      5.94 o 
   0   3  10       27.98       27.46      7.22 o 
   1   3  10       31.21       33.84      5.42 o 
   2   3  10       87.96      109.82      9.22 o 
   3   3  10        6.45        6.59      2.33 o 
   4   3  10        2.99        8.17      3.56 o 
   5   3  10        0.42        2.40      2.53 o 
   6   3  10        0.03        3.78      4.78 o 
   7   3  10        3.27       10.91      7.23 o 
   8   3  10       20.48       19.50      6.79 o 
   9   3  10       12.88       26.61     12.04 o 
  10   3  10        3.83        6.65      9.65 o 
 -13   4  10        0.04       -0.67      3.83 o 
 -12   4  10        1.37        2.51      6.46 o 
 -11   4  10       23.34       24.30      7.18 o 
 -10   4  10        0.26        2.55      4.81 o 
  -9   4  10        4.74        7.53      6.38 o 
  -8   4  10       10.92       11.81      5.01 o 
  -7   4  10       28.37       29.48      7.00 o 
  -6   4  10       20.75       23.62      5.59 o 
  -5   4  10      225.45      236.41     17.67 o 
  -4   4  10      140.70      150.24     12.87 o 
  -3   4  10      116.94      128.76     11.61 o 
  -2   4  10       16.05       22.48      3.19 o 
  -1   4  10        2.10        3.91      2.20 o 
   0   4  10        9.06       12.27      3.83 o 
   1   4  10      173.10      158.05     11.89 o 
   2   4  10       39.22       35.74      5.23 o 
   3   4  10      152.01      121.48     14.63 o 
   4   4  10       80.89       86.42      9.94 o 
   5   4  10        8.46        3.80      3.69 o 
   6   4  10        5.68        9.85      6.64 o 
   7   4  10        6.52        2.85      3.85 o 
   8   4  10        0.87        2.50      3.96 o 
   9   4  10        5.79        2.51      5.11 o 
  10   4  10        3.55        1.59      7.09 o 
 -12   5  10        0.04       -1.87      5.29 o 
 -11   5  10        0.61        9.46      5.48 o 
 -10   5  10       28.91       26.93      7.24 o 
  -9   5  10        2.60        0.30      3.35 o 
  -8   5  10        0.16       -0.87      4.23 o 
  -7   5  10       22.64       21.67      5.84 o 
  -6   5  10      155.15      160.00     15.08 o 
  -5   5  10      211.45      225.55     19.04 o 
  -4   5  10       42.40       38.41      7.01 o 
  -3   5  10       78.02       96.84     12.78 o 
  -2   5  10      315.45      301.71     27.17 o 
  -1   5  10      136.00      154.76     12.21 o 
   0   5  10      206.32      181.27     19.34 o 
   1   5  10       88.03       82.20      7.85 o 
   2   5  10       87.29       71.22     10.14 o 
   3   5  10      259.89      216.97     18.69 o 
   4   5  10       79.23       70.97      9.91 o 
   5   5  10       12.22       11.40      4.72 o 
   6   5  10       10.73       21.78      6.26 o 
   7   5  10       24.33       29.68      7.49 o 
   8   5  10        8.11        6.04      4.80 o 
   9   5  10       22.29       37.23      9.28 o 
 -11   6  10        0.28        0.81      5.09 o 
 -10   6  10        6.77       13.01      6.71 o 
  -9   6  10       12.48        5.17      4.60 o 
  -8   6  10       17.40       18.70      6.25 o 
  -7   6  10       62.16       41.79      7.76 o 
  -6   6  10      140.13      133.00     13.85 o 
  -5   6  10       15.78       16.34      5.40 o 
  -4   6  10        0.23        7.56      5.59 o 
  -3   6  10       18.28       25.33      5.13 o 
  -2   6  10       70.01       64.61      9.60 o 
  -1   6  10       15.41       26.43      7.31 o 
   0   6  10        1.42        3.48      3.02 o 
   1   6  10        4.05        8.90      3.28 o 
   2   6  10       55.83       43.01      7.79 o 
   3   6  10       31.41       31.86      7.23 o 
   4   6  10        3.56        4.51      4.03 o 
   5   6  10        0.64        1.92      3.54 o 
   6   6  10       19.61       11.22      7.87 o 
   7   6  10        0.32        3.34      4.19 o 
   8   6  10        0.03       -1.74      4.38 o 
 -10   7  10        2.49       -2.18      4.27 o 
  -9   7  10       10.71        9.64      6.32 o 
  -8   7  10        4.67        4.24      5.59 o 
  -7   7  10        8.84        5.24      4.19 o 
  -6   7  10        6.56        1.04      3.31 o 
  -5   7  10       13.70       22.71      6.74 o 
  -4   7  10       82.69       88.73     15.95 o 
  -3   7  10      265.33      270.99     25.50 o 
  -2   7  10      183.04      189.98     17.80 o 
  -1   7  10      101.33       86.96     17.99 o 
   0   7  10      133.94      132.37     12.54 o 
   1   7  10       35.78       34.30      5.83 o 
   2   7  10       29.57       25.66      7.61 o 
   3   7  10        4.34        2.72      3.57 o 
   4   7  10      105.73      106.45     14.76 o 
   5   7  10       11.54       10.05      8.22 o 
   6   7  10        2.31       -5.85      5.85 o 
   7   7  10        4.82        5.27      4.90 o 
   8   7  10        0.24       -1.44      4.26 o 
  -9   8  10        0.01       -0.30      3.73 o 
  -8   8  10        0.00        0.27      3.74 o 
  -7   8  10        1.39       -3.06      4.20 o 
  -6   8  10        1.44        1.85      3.88 o 
  -5   8  10        0.14        4.35      4.36 o 
  -4   8  10       29.77       32.01      8.67 o 
  -3   8  10       48.87       47.65      8.96 o 
  -2   8  10       30.82       36.31      7.93 o 
  -1   8  10        4.18        6.91      3.76 o 
   0   8  10        1.47        0.86      3.23 o 
   1   8  10       12.27       16.61      6.79 o 
   2   8  10        0.82        7.72      4.88 o 
   3   8  10        0.94        3.69      4.08 o 
   4   8  10       83.92       75.46     12.47 o 
   5   8  10       45.76       51.93     11.09 o 
   6   8  10        1.70        8.93      6.46 o 
  -8   9  10        1.19       -1.76      6.68 o 
  -7   9  10        0.08       -1.10      4.67 o 
  -6   9  10        3.96        4.33      4.68 o 
  -5   9  10        3.37       10.59      5.78 o 
  -4   9  10        0.53        7.98      7.17 o 
  -3   9  10       39.16       49.23     10.41 o 
  -2   9  10       95.02       89.15     13.28 o 
  -1   9  10       45.50       49.39     12.08 o 
   0   9  10       58.89       83.99     16.64 o 
   1   9  10       48.40       45.45      9.63 o 
   2   9  10       25.19       33.27      8.44 o 
   3   9  10       20.25       26.64      9.61 o 
   4   9  10        0.02        3.65      4.57 o 
   5   9  10        0.91        7.60      8.41 o 
  -5  10  10        0.28        6.30      5.82 o 
  -4  10  10        0.81       -2.99      4.36 o 
  -3  10  10        2.01        0.17      3.35 o 
  -2  10  10        0.49       -0.93      4.46 o 
  -1  10  10        3.13        4.38      5.64 o 
   0  10  10        0.31       -4.89      9.03 o 
   1  10  10        2.34       -4.08      5.61 o 
   2  10  10        0.05       14.71      7.97 o 
 -13   1  11       20.21       18.75      8.12 o 
 -12   1  11        5.14        3.43      4.67 o 
 -11   1  11        1.43        1.82      4.00 o 
 -10   1  11       24.46       33.60      8.25 o 
  -9   1  11        0.18       -1.53      3.74 o 
  -8   1  11        0.63        6.80      6.95 o 
  -7   1  11       23.59       22.02      6.26 o 
  -6   1  11      178.09      162.30     16.08 o 
  -5   1  11      304.89      240.49     20.07 o 
  -4   1  11      704.54      702.19     45.63 o 
  -3   1  11      315.78      296.10     26.76 o 
  -2   1  11      347.99      342.95     29.08 o 
  -1   1  11      291.79      278.04     18.14 o 
   0   1  11      136.83      150.37     11.69 o 
   1   1  11       48.52       73.66      8.57 o 
   2   1  11       19.28       17.66      4.25 o 
   3   1  11       17.78       12.99      3.49 o 
   4   1  11        0.13        2.47      2.44 o 
   5   1  11        2.31        1.00      2.75 o 
   6   1  11       26.49       22.33      5.77 o 
   7   1  11       56.01       69.13     10.64 o 
   8   1  11       16.62       19.03      9.56 o 
   9   1  11        0.88       -1.61      5.83 o 
  10   1  11        6.92        6.78      6.76 o 
 -13   2  11        1.08       -0.75      4.04 o 
 -12   2  11       28.61       38.00      9.71 o 
 -11   2  11        2.43        0.92      3.78 o 
 -10   2  11        0.01        6.00      4.49 o 
  -9   2  11        1.12       -1.52      3.23 o 
  -8   2  11        0.27        1.91      3.81 o 
  -7   2  11        0.22       -3.79      3.92 o 
  -6   2  11      212.03      219.65     20.09 o 
  -5   2  11      219.87      233.93     20.08 o 
  -4   2  11       65.44       49.97      8.09 o 
  -3   2  11       13.48        7.87      4.23 o 
  -2   2  11        6.43        4.65      2.82 o 
  -1   2  11       38.95       37.28      4.70 o 
   0   2  11        0.95        6.15      4.75 o 
   1   2  11      112.97       91.69      7.85 o 
   2   2  11       24.60       36.70      5.22 o 
   3   2  11        4.27        8.86      6.74 o 
   4   2  11      142.21      147.87     10.88 o 
   5   2  11       18.96       16.39      4.83 o 
   6   2  11        0.65        3.06      3.17 o 
   7   2  11        8.77       11.68      4.49 o 
   8   2  11        0.01       -4.25      5.73 o 
   9   2  11        3.97       -2.41      5.80 o 
  10   2  11        0.14        6.08      7.11 o 
 -12   3  11        6.33        3.60      5.16 o 
 -11   3  11       92.34       97.81     16.69 o 
 -10   3  11       19.43       23.49      6.94 o 
  -9   3  11        2.94        9.65      6.56 o 
  -8   3  11        0.19       -0.07      2.86 o 
  -7   3  11       32.54       53.64      9.53 o 
  -6   3  11        0.02        3.79      5.63 o 
  -5   3  11       10.76        4.86      3.81 o 
  -4   3  11       97.71       84.35      8.52 o 
  -3   3  11      358.52      406.03     25.26 o 
  -2   3  11      120.02      162.98     17.70 o 
  -1   3  11      225.71      202.54     14.35 o 
   0   3  11      145.66      151.55     11.85 o 
   1   3  11      122.76       93.83      9.25 o 
   2   3  11      106.92       77.81     10.34 o 
   3   3  11       73.12       71.05      6.97 o 
   4   3  11       95.05      113.25     10.60 o 
   5   3  11       82.45       81.44     10.68 o 
   6   3  11      139.71      146.20     17.52 o 
   7   3  11       32.97       27.31      8.44 o 
   8   3  11       22.13       34.33     14.95 o 
   9   3  11        6.62        5.31      7.55 o 
 -12   4  11       11.95        2.74      4.94 o 
 -11   4  11        0.43       -0.58      3.93 o 
 -10   4  11       34.17       43.13      9.74 o 
  -9   4  11       42.58       36.43      8.79 o 
  -8   4  11       30.75       39.56      8.69 o 
  -7   4  11       64.02       72.82     10.85 o 
  -6   4  11      243.18      234.90     22.46 o 
  -5   4  11      563.55      564.16     37.79 o 
  -4   4  11      201.40      209.50     16.40 o 
  -3   4  11       12.60       25.38      5.41 o 
  -2   4  11       38.65       65.90      7.66 o 
  -1   4  11       56.82       50.82      5.82 o 
   0   4  11       78.99       94.12      9.01 o 
   1   4  11       35.10       36.77      6.46 o 
   2   4  11      253.03      242.09     24.71 o 
   3   4  11      211.90      171.70     18.50 o 
   4   4  11        1.16        1.08      3.11 o 
   5   4  11        0.08        6.74      5.77 o 
   6   4  11       11.06       18.77      5.82 o 
   7   4  11        0.07        1.60      2.88 o 
   8   4  11        0.37        1.85      3.99 o 
   9   4  11        0.46        7.12      6.61 o 
 -11   5  11        0.11        4.02      5.96 o 
 -10   5  11        2.18        3.14      4.42 o 
  -9   5  11        4.78        7.68      5.17 o 
  -8   5  11        0.87        4.26      7.12 o 
  -7   5  11        0.27        1.23      5.05 o 
  -6   5  11        8.99        7.41      5.72 o 
  -5   5  11       56.50       47.76      7.97 o 
  -4   5  11       58.95       48.21      7.44 o 
  -3   5  11       23.83       20.85      6.83 o 
  -2   5  11       14.57       24.07      5.21 o 
  -1   5  11        8.73        6.82      2.86 o 
   0   5  11        2.20        2.39      2.82 o 
   1   5  11       14.79       16.01      4.74 o 
   2   5  11       40.68       34.68      5.32 o 
   3   5  11       31.30       33.11      7.50 o 
   4   5  11       16.49       20.95      6.11 o 
   5   5  11       53.72       58.03      9.43 o 
   6   5  11       12.85       26.63      6.74 o 
   7   5  11        1.65        7.66      6.19 o 
   8   5  11        9.55        9.09      5.14 o 
 -10   6  11       15.64        5.12      4.91 o 
  -9   6  11       38.17       34.79      8.78 o 
  -8   6  11       92.24       98.22     14.01 o 
  -7   6  11       60.36       66.59     13.83 o 
  -6   6  11        9.45        8.47      4.37 o 
  -5   6  11        0.84        1.41      3.35 o 
  -4   6  11        1.47        2.03      3.83 o 
  -3   6  11        3.04        5.64      4.41 o 
  -2   6  11        2.11        7.04      4.09 o 
  -1   6  11       23.14       23.74      5.83 o 
   0   6  11       54.52       40.04      5.72 o 
   1   6  11       73.74       52.24      8.20 o 
   2   6  11       44.75       51.57     10.35 o 
   3   6  11        0.05       -2.37      3.77 o 
   4   6  11       29.14       19.27      6.06 o 
   5   6  11       95.42       80.57     12.32 o 
   6   6  11       25.76       30.56      8.47 o 
   7   6  11        5.42        2.35      4.38 o 
  -9   7  11        2.69        0.48      5.49 o 
  -8   7  11        6.93       20.39     18.24 o 
  -7   7  11        3.02        8.26      6.16 o 
  -6   7  11       16.48       17.79      6.60 o 
  -5   7  11       31.75       37.09      8.56 o 
  -4   7  11       45.48       35.93      8.37 o 
  -3   7  11       37.45       41.50      8.29 o 
  -2   7  11       23.64       17.45      8.69 o 
  -1   7  11       64.61       64.41     12.05 o 
   0   7  11       24.84       30.23      9.36 o 
   1   7  11        0.01        1.45      3.33 o 
   2   7  11        0.83        5.11      7.37 o 
   3   7  11        1.29        3.62      4.84 o 
   4   7  11        4.39        8.75      5.17 o 
   5   7  11       25.64       21.93      6.97 o 
   6   7  11        3.43        4.48      5.20 o 
  -8   8  11        7.42        6.08      7.93 o 
  -7   8  11       25.84       27.43      9.34 o 
  -6   8  11       10.22        6.07      6.06 o 
  -5   8  11        1.09        4.83      4.84 o 
  -4   8  11       11.19        8.75      5.45 o 
  -3   8  11        2.36       12.58      6.30 o 
  -2   8  11        4.37        3.78      4.09 o 
  -1   8  11        0.22       -4.05      7.03 o 
   0   8  11       21.33       23.51     10.77 o 
   1   8  11       54.69       39.77     10.60 o 
   2   8  11       94.39       97.75     14.12 o 
   3   8  11       60.42       59.15     11.21 o 
   4   8  11        6.58        5.29      4.99 o 
   5   8  11        7.98        0.53      3.64 o 
  -6   9  11       12.68       14.81      8.40 o 
  -5   9  11       13.84       15.18      7.99 o 
  -4   9  11        0.01        7.70      5.05 o 
  -3   9  11        2.85        5.93      6.22 o 
  -2   9  11        0.00       -5.52      5.95 o 
  -1   9  11        1.60        6.32      5.93 o 
   0   9  11        1.05       -3.14      5.45 o 
   1   9  11        2.93       -2.41      5.14 o 
   2   9  11        0.60       -2.19      9.31 o 
   3   9  11        0.00       -2.56      5.92 o 
 -12   0  12        8.83        1.82      6.01 o 
 -11   0  12        8.25       10.56      8.49 o 
 -10   0  12       27.37       30.89     11.24 o 
  -9   0  12       36.81       36.75     12.58 o 
  -8   0  12       63.05       75.26     17.85 o 
  -7   0  12        0.33       -1.20      4.55 o 
  -6   0  12        0.49       -1.61      6.77 o 
  -5   0  12      196.55      209.00     27.23 o 
  -4   0  12      107.70      121.28     17.06 o 
  -3   0  12        0.52       12.47     15.42 o 
  -2   0  12       54.82       77.01     13.19 o 
  -1   0  12      104.24      112.37     15.23 o 
   0   0  12      362.98      519.30     54.97 o 
   1   0  12      305.36      421.99     38.73 o 
   2   0  12      262.73      346.40     44.77 o 
   3   0  12      222.33      227.09     36.06 o 
   4   0  12       20.14       23.86      7.94 o 
   5   0  12       58.32       64.48     12.58 o 
   6   0  12       24.29       53.60     20.40 o 
   7   0  12       30.61       47.03     15.23 o 
   8   0  12       15.85        5.24     13.92 o 
   9   0  12        2.77        6.58     13.35 o 
 -12   1  12        7.88        7.32      6.05 o 
 -11   1  12        1.47       13.26      6.26 o 
 -10   1  12        1.06       -1.62      4.01 o 
  -9   1  12       11.21       11.18      5.43 o 
  -8   1  12        8.86       13.98      6.68 o 
  -7   1  12       56.08       48.60      9.32 o 
  -6   1  12       22.10       18.53      5.56 o 
  -5   1  12        0.04       10.11      5.56 o 
  -4   1  12       10.50       13.61      4.95 o 
  -3   1  12       15.92       33.52      6.88 o 
  -2   1  12        1.92        2.54      2.38 o 
  -1   1  12        3.52        3.09      2.50 o 
   0   1  12        1.17        5.30      3.72 o 
   1   1  12       19.74       27.15      4.94 o 
   2   1  12       50.87       58.71      8.69 o 
   3   1  12        7.17       17.76      5.33 o 
   4   1  12        4.07       10.55      3.88 o 
   5   1  12        0.20       -2.45      3.30 o 
   6   1  12       56.08       61.12     11.11 o 
   7   1  12       23.37       21.65      7.47 o 
   8   1  12        5.20       -3.60      6.28 o 
   9   1  12       30.72       37.36     12.18 o 
 -12   2  12        4.76        0.42      3.74 o 
 -11   2  12       46.55       59.93     12.38 o 
 -10   2  12       66.82       77.42     12.50 o 
  -9   2  12       59.22       48.13      9.34 o 
  -8   2  12       89.55       93.77     12.96 o 
  -7   2  12      119.90      114.56     14.50 o 
  -6   2  12      214.32      194.57     18.77 o 
  -5   2  12        1.53       -3.81      3.81 o 
  -4   2  12      232.10      262.54     22.41 o 
  -3   2  12       60.02       92.57     11.85 o 
  -2   2  12      102.83       96.19      8.68 o 
  -1   2  12      202.87      194.25     23.04 o 
   0   2  12      196.45      184.58     15.76 o 
   1   2  12      193.41      179.50     13.28 o 
   2   2  12       19.72       12.81      3.80 o 
   3   2  12        0.03       -1.20      2.64 o 
   4   2  12       14.41       14.65      5.92 o 
   5   2  12        2.48        5.13      4.51 o 
   6   2  12       37.31       52.39     11.19 o 
   7   2  12        3.62       12.06     10.16 o 
   8   2  12        0.64        5.18      7.03 o 
   9   2  12        7.43       -2.44      7.30 o 
 -12   3  12        0.00       -4.74      6.52 o 
 -11   3  12        3.11        4.68      4.82 o 
 -10   3  12        1.36        1.71      3.83 o 
  -9   3  12        4.47        9.37      5.32 o 
  -8   3  12       21.72       27.40      7.43 o 
  -7   3  12       41.68       41.50      8.53 o 
  -6   3  12       18.40       24.56      6.83 o 
  -5   3  12      115.25      119.13     14.16 o 
  -4   3  12       14.04       16.08      6.12 o 
  -3   3  12       10.02       14.66      4.01 o 
  -2   3  12       71.61       83.74      8.79 o 
  -1   3  12       19.84       21.41      5.21 o 
   0   3  12        0.30        8.82      3.64 o 
   1   3  12       35.29       35.63      5.30 o 
   2   3  12        8.46        6.77      3.34 o 
   3   3  12        1.59        6.12      5.46 o 
   4   3  12       10.84        1.14      3.55 o 
   5   3  12       72.68       84.16     13.03 o 
   6   3  12       33.04       30.42      8.32 o 
   7   3  12        0.93       -2.86      5.80 o 
   8   3  12        0.51        2.42      5.45 o 
 -11   4  12       11.08       16.67      7.10 o 
 -10   4  12        6.17        5.34      4.83 o 
  -9   4  12       32.20       29.19      7.96 o 
  -8   4  12       12.28       20.24      6.67 o 
  -7   4  12       13.10       14.00      6.09 o 
  -6   4  12        0.37       -0.66      3.25 o 
  -5   4  12       38.71       33.30      9.29 o 
  -4   4  12       13.77       13.25      5.26 o 
  -3   4  12      100.42       95.80     10.25 o 
  -2   4  12      171.20      168.45     14.66 o 
  -1   4  12      178.94      142.87     14.60 o 
   0   4  12      102.86      101.01      9.71 o 
   1   4  12      113.72       77.99     11.10 o 
   2   4  12      115.73       91.73     16.63 o 
   3   4  12       54.07       48.91      9.06 o 
   4   4  12       53.15       44.26      8.47 o 
   5   4  12        3.89        9.74      4.97 o 
   6   4  12        0.69        5.60      4.64 o 
   7   4  12        2.89        4.58      5.06 o 
   8   4  12        2.71        4.43      6.62 o 
 -10   5  12        2.01       -0.33      3.86 o 
  -9   5  12        1.26       -2.37      4.24 o 
  -8   5  12        3.28        1.54      4.01 o 
  -7   5  12        0.22        4.83      4.84 o 
  -6   5  12       50.60       52.90     11.85 o 
  -5   5  12      101.12      111.54     14.98 o 
  -4   5  12      136.01      123.45     12.92 o 
  -3   5  12      112.45       92.85     10.14 o 
  -2   5  12       23.52       26.20      6.21 o 
  -1   5  12       39.82       36.26      7.36 o 
   0   5  12       33.03       36.73      6.80 o 
   1   5  12        2.25        1.33      2.22 o 
   2   5  12       70.71       61.98      9.72 o 
   3   5  12       62.54       71.49     10.78 o 
   4   5  12       19.85       23.84      6.41 o 
   5   5  12        0.59        3.39      3.88 o 
   6   5  12        0.99        3.36      4.37 o 
   7   5  12        9.52       12.75      9.48 o 
  -9   6  12        0.50       18.19      7.70 o 
  -8   6  12        7.15        2.95      4.64 o 
  -7   6  12        1.33        3.37      5.17 o 
  -6   6  12        0.34        0.53      5.33 o 
  -5   6  12       50.46       72.39     13.48 o 
  -4   6  12       12.25       18.06      6.59 o 
  -3   6  12       10.48       14.55      5.54 o 
  -2   6  12        3.58        4.35      4.01 o 
  -1   6  12       44.47       48.78      8.30 o 
   0   6  12       70.86       69.03     13.71 o 
   1   6  12       38.22       32.49      7.02 o 
   2   6  12       21.44       22.36      6.81 o 
   3   6  12       22.10       15.46      5.35 o 
   4   6  12       28.83       19.47      6.38 o 
   5   6  12        5.61        8.82      5.33 o 
   6   6  12        0.34        1.23      4.43 o 
  -8   7  12       17.37       17.64      9.35 o 
  -7   7  12       28.29       36.25     11.58 o 
  -6   7  12       31.16       24.97      8.91 o 
  -5   7  12       83.59       80.34     15.06 o 
  -4   7  12       96.83      103.42     14.47 o 
  -3   7  12       18.74       30.10      8.05 o 
  -2   7  12       27.24       41.22     10.04 o 
  -1   7  12       36.54       45.13      8.61 o 
   0   7  12        2.23       -0.57      4.61 o 
   1   7  12        0.41        5.42      5.26 o 
   2   7  12        0.48       -2.15      5.10 o 
   3   7  12        2.85        1.31      3.78 o 
   4   7  12        4.97       -0.54      3.71 o 
   5   7  12       21.06       22.55     12.08 o 
  -7   8  12       53.00       40.04     14.56 o 
  -6   8  12       69.77       63.16     15.33 o 
  -5   8  12        3.26       -1.23      4.83 o 
  -4   8  12        5.44        3.81      5.04 o 
  -3   8  12        0.06        1.81      6.68 o 
  -2   8  12        6.28        5.54      4.58 o 
  -1   8  12        0.20       -1.68      5.12 o 
   0   8  12        9.02       13.45     11.95 o 
   1   8  12        0.65        5.52      6.80 o 
   2   8  12        7.69        9.28      6.70 o 
   3   8  12       42.10       38.45     10.77 o 
  -3   9  12       10.40        9.10      9.02 o 
  -2   9  12       31.45       30.07     10.95 o 
  -1   9  12        1.99        4.50      7.24 o 
   0   9  12        1.05       12.53      9.67 o 
 -11   1  13        0.07        9.21      7.10 o 
 -10   1  13        7.79        4.88      4.95 o 
  -9   1  13       14.38       16.88      6.33 o 
  -8   1  13       32.02       26.96      7.20 o 
  -7   1  13       45.64       41.66      8.68 o 
  -6   1  13      139.03      146.17     16.52 o 
  -5   1  13      122.96      123.95     13.36 o 
  -4   1  13       71.77       69.12      9.73 o 
  -3   1  13       97.47      102.29     12.09 o 
  -2   1  13       18.93       25.91      6.42 o 
  -1   1  13        0.64        5.90      3.24 o 
   0   1  13       11.45       19.34      4.79 o 
   1   1  13       31.97       34.80      6.12 o 
   2   1  13      104.92      121.96     12.04 o 
   3   1  13      131.80      120.23     17.24 o 
   4   1  13      134.64      134.97     15.79 o 
   5   1  13       80.14       83.66     13.27 o 
   6   1  13        0.53       -2.31      5.99 o 
   7   1  13        6.07       11.99      8.14 o 
 -11   2  13        1.30        8.50      6.58 o 
 -10   2  13        0.46        0.02      3.54 o 
  -9   2  13        4.74        3.45      4.06 o 
  -8   2  13        3.34       12.65      5.63 o 
  -7   2  13        7.47       21.14      6.41 o 
  -6   2  13       24.44       22.58      6.49 o 
  -5   2  13        9.96       12.03      5.86 o 
  -4   2  13       10.75       12.30      5.01 o 
  -3   2  13       31.31       46.96      8.53 o 
  -2   2  13      164.40      199.68     26.94 o 
  -1   2  13      202.58      201.57     27.48 o 
   0   2  13       92.79      101.43     11.02 o 
   1   2  13       37.11       28.17      5.45 o 
   2   2  13       34.25       36.04      5.82 o 
   3   2  13       23.67       14.09      4.51 o 
   4   2  13       52.22       43.96      7.44 o 
   5   2  13        0.01       -0.51      3.87 o 
   6   2  13       14.75       15.47      9.70 o 
   7   2  13        0.54       -0.11      6.68 o 
 -11   3  13        4.70       11.01      7.52 o 
 -10   3  13        1.14        0.15      4.23 o 
  -9   3  13       20.39       22.14      7.53 o 
  -8   3  13       56.26       54.40     10.87 o 
  -7   3  13      135.29      122.07     16.18 o 
  -6   3  13       82.02       70.28     11.39 o 
  -5   3  13       51.75       47.32      9.47 o 
  -4   3  13       66.63       60.85      9.64 o 
  -3   3  13        7.59        2.07      3.36 o 
  -2   3  13        1.61        1.41      2.55 o 
  -1   3  13        9.94       10.79      5.47 o 
   0   3  13      115.03       95.83     11.42 o 
   1   3  13      138.60      117.78     10.77 o 
   2   3  13       31.61       35.55      6.57 o 
   3   3  13       31.25       35.00      9.57 o 
   4   3  13       38.79       36.14     13.90 o 
   5   3  13       14.96        9.75      6.04 o 
   6   3  13       39.89       37.97     11.23 o 
   7   3  13        9.41       17.10     10.13 o 
 -10   4  13        5.21        3.37      4.68 o 
  -9   4  13        0.53       -2.17      4.14 o 
  -8   4  13        1.58       -3.80      4.65 o 
  -7   4  13        9.40       14.87      8.09 o 
  -6   4  13       91.36       80.26     12.82 o 
  -5   4  13       69.10       71.77     10.82 o 
  -4   4  13       63.51       73.83     11.31 o 
  -3   4  13       43.74       38.58      8.31 o 
  -2   4  13        2.10        5.85      4.23 o 
  -1   4  13        4.59       15.10      6.16 o 
   0   4  13       14.95       17.40      5.45 o 
   1   4  13        2.99       -2.71      3.35 o 
   2   4  13        0.60       10.23      5.48 o 
   3   4  13        0.01       -4.34      5.47 o 
   4   4  13        2.40       -1.03      4.23 o 
   5   4  13        0.49        2.57      4.41 o 
   6   4  13        3.14        0.05      3.46 o 
  -9   5  13        5.66       13.29      7.01 o 
  -8   5  13        5.66        8.79      5.96 o 
  -7   5  13       44.75       35.58      9.69 o 
  -6   5  13      184.93      172.82     20.38 o 
  -5   5  13      113.93      108.19     14.93 o 
  -4   5  13       32.23       37.65      9.91 o 
  -3   5  13       62.87       71.46     13.01 o 
  -2   5  13       70.16       70.94     11.02 o 
  -1   5  13        5.49       14.72      5.52 o 
   0   5  13        1.07        0.53      2.91 o 
   1   5  13        2.28        2.20      6.21 o 
   2   5  13       15.92        6.49      6.48 o 
   3   5  13        5.36        4.32      4.18 o 
   4   5  13       14.44        7.32      4.64 o 
   5   5  13       18.85       14.44      6.75 o 
   6   5  13        1.14       -2.04      5.24 o 
  -8   6  13        1.91       -4.67      5.74 o 
  -7   6  13       11.02       19.58      8.59 o 
  -6   6  13        6.14        4.67      6.15 o 
  -5   6  13        0.03       -0.16      3.90 o 
  -4   6  13        5.09        8.19      6.18 o 
  -3   6  13        7.86       14.29      9.57 o 
  -2   6  13       77.30       68.39     11.66 o 
  -1   6  13      161.70      156.08     17.99 o 
   0   6  13       62.38       77.15     15.12 o 
   1   6  13       56.02       55.45     12.87 o 
   2   6  13       34.42       46.90     13.04 o 
   3   6  13       11.55       13.69      9.21 o 
   4   6  13        1.14        3.57      5.33 o 
   5   6  13       23.78       31.78     17.11 o 
  -7   7  13        3.78        1.40      6.51 o 
  -6   7  13       16.74       28.51      9.77 o 
  -5   7  13        3.25        2.02      4.77 o 
  -4   7  13        9.51        9.25     12.60 o 
  -3   7  13       13.57       10.10      9.12 o 
  -2   7  13       15.24       14.83      5.93 o 
  -1   7  13        5.88       11.77      7.89 o 
   0   7  13        0.36        2.71      6.13 o 
   1   7  13        3.65       10.07      7.05 o 
   2   7  13        4.70        9.06      6.62 o 
   3   7  13       30.63       27.63     10.48 o 
  -4   8  13       22.29       27.82     12.59 o 
  -3   8  13       56.59       83.07     21.87 o 
  -2   8  13       91.08      110.33     27.46 o 
  -1   8  13       43.47       65.12     16.66 o 
   0   8  13       29.05       43.90     12.43 o 
 -10   0  14       47.36       27.07     13.32 o 
  -9   0  14       27.54       19.35     10.57 o 
  -8   0  14        0.12        2.31      6.02 o 
  -7   0  14        4.05       -0.20      5.36 o 
  -6   0  14       33.77       32.03     10.12 o 
  -5   0  14       63.87       68.61     14.73 o 
  -4   0  14      210.38      222.44     30.69 o 
  -3   0  14      415.05      523.41     71.37 o 
  -2   0  14      145.90      167.88     24.99 o 
  -1   0  14       44.51       40.04     12.21 o 
   0   0  14        7.27       18.35     28.49 o 
   1   0  14        0.29        0.26      4.18 o 
   2   0  14        0.17        5.37      5.39 o 
   3   0  14       15.34        8.06      7.48 o 
   4   0  14      194.93      183.50     33.04 o 
   5   0  14      107.30       98.82     23.00 o 
   6   0  14        2.77       -8.84     12.41 o 
 -10   1  14        4.34        4.07      5.03 o 
  -9   1  14        4.65       12.31     15.80 o 
  -8   1  14       14.24       20.97      6.88 o 
  -7   1  14       36.28       40.09      9.77 o 
  -6   1  14       40.98       34.96      8.08 o 
  -5   1  14       19.01       25.01      6.70 o 
  -4   1  14       17.47       18.67      5.91 o 
  -3   1  14        1.33        9.04      6.16 o 
  -2   1  14        0.04        2.90      4.17 o 
  -1   1  14       14.80       16.61      5.81 o 
   0   1  14        1.08        3.89      4.16 o 
   1   1  14        8.66        0.39      3.21 o 
   2   1  14        0.21       -0.58      3.07 o 
   3   1  14        0.10       -2.88      5.01 o 
   4   1  14        8.61       11.10      5.68 o 
   5   1  14       43.09       39.34     12.57 o 
   6   1  14        2.05       10.64      7.99 o 
 -10   2  14        0.86        8.42      6.19 o 
  -9   2  14        0.00        0.04      3.90 o 
  -8   2  14        0.81       -1.06      3.52 o 
  -7   2  14       19.92        9.20      5.27 o 
  -6   2  14       70.73       76.08     12.32 o 
  -5   2  14       85.78       96.23     13.75 o 
  -4   2  14       52.70       37.83      9.12 o 
  -3   2  14       80.41       80.52     11.37 o 
  -2   2  14      155.69      214.17     21.31 o 
  -1   2  14      121.96      109.12     14.63 o 
   0   2  14       86.90       73.67      9.47 o 
   1   2  14       53.97       39.09      7.37 o 
   2   2  14        9.84       14.06      5.26 o 
   3   2  14        0.02        6.49      6.72 o 
   4   2  14        0.03       -3.12      5.09 o 
   5   2  14        0.36       -0.45      4.78 o 
   6   2  14       21.12       25.82     16.92 o 
  -9   3  14        8.34        5.59      5.04 o 
  -8   3  14        8.19        6.85      5.22 o 
  -7   3  14       12.37       13.79      6.95 o 
  -6   3  14       35.00       42.91      9.74 o 
  -5   3  14       14.58       17.63      6.14 o 
  -4   3  14        9.81        9.11      5.14 o 
  -3   3  14        4.15        2.03      4.58 o 
  -2   3  14        0.20       -4.08      4.49 o 
  -1   3  14        7.47       13.20      5.68 o 
   0   3  14       13.45       22.85      6.51 o 
   1   3  14       18.43       37.63      8.36 o 
   2   3  14       30.75       26.30      9.68 o 
   3   3  14       16.80       11.19     12.98 o 
   4   3  14        4.03        3.41      4.69 o 
   5   3  14        4.89       -1.69      5.45 o 
  -9   4  14        4.90        6.30      6.27 o 
  -8   4  14        2.38        2.18      4.45 o 
  -7   4  14        1.32        5.27      5.20 o 
  -6   4  14        0.96       13.08      6.51 o 
  -5   4  14       12.11       21.63      7.22 o 
  -4   4  14       51.23       55.70     11.62 o 
  -3   4  14       77.67       87.43     15.95 o 
  -2   4  14      104.61      104.45     17.69 o 
  -1   4  14       54.99       57.50     10.90 o 
   0   4  14       38.84       34.54      9.72 o 
   1   4  14        5.33       12.68      7.08 o 
   2   4  14        0.13       -0.42      5.73 o 
   3   4  14        0.08       -4.87      5.60 o 
   4   4  14        5.47        5.87      5.30 o 
   5   4  14        5.52        7.80      6.75 o 
  -8   5  14       34.58       43.91     15.34 o 
  -7   5  14        9.11        6.44      6.58 o 
  -6   5  14        0.03        7.58      6.69 o 
  -5   5  14        0.09        1.58      6.77 o 
  -4   5  14        0.02        6.30      7.58 o 
  -3   5  14        5.03        8.58     10.36 o 
  -2   5  14       12.81        7.26      5.92 o 
  -1   5  14       56.69       54.38     16.48 o 
   0   5  14       18.98       17.64      8.20 o 
   1   5  14       21.31       25.53      8.96 o 
   2   5  14       14.00       17.84      9.14 o 
   3   5  14       42.14       52.81     13.64 o 
   4   5  14       88.69      108.68     21.57 o 
  -6   6  14        2.15        1.32     10.16 o 
  -5   6  14        7.56        6.45      5.98 o 
  -4   6  14       32.36       22.24      9.03 o 
  -3   6  14       44.68       28.20     15.61 o 
  -2   6  14        3.21        3.89      7.92 o 
  -1   6  14        2.15       -6.91      7.91 o 
   0   6  14        0.50       12.81     10.23 o 
   1   6  14        1.75        8.41      6.17 o 
   2   6  14        1.20       -0.29      5.81 o 
  -3   7  14        2.45       -1.13      8.65 o 
  -2   7  14       30.48       39.99     14.89 o 
  -1   7  14       10.68       22.89     12.80 o 
   0   7  14       20.07       31.22     20.12 o 
  -8   1  15       35.31       38.21      9.53 o 
  -7   1  15       26.09       23.45      7.73 o 
  -6   1  15        0.78        6.66      5.51 o 
  -5   1  15        3.03        7.51      4.97 o 
  -4   1  15       30.91       20.98      6.63 o 
  -3   1  15       64.86       73.75     12.56 o 
  -2   1  15       60.70       66.63     11.28 o 
  -1   1  15      135.95      131.26     18.34 o 
   0   1  15      135.55      127.94     16.36 o 
   1   1  15       98.76       83.19     12.60 o 
   2   1  15       63.92       53.83     12.33 o 
   3   1  15        9.67       13.73     12.60 o 
   4   1  15        9.12       17.31      9.83 o 
  -8   2  15        2.57        0.23      3.56 o 
  -7   2  15        1.78        9.28      6.05 o 
  -6   2  15        3.80       14.19      6.29 o 
  -5   2  15        7.38       12.72      6.07 o 
  -4   2  15        7.57       12.20      9.19 o 
  -3   2  15        5.73        1.47      4.12 o 
  -2   2  15        2.81       -0.20      4.19 o 
  -1   2  15        0.64        4.81      4.19 o 
   0   2  15        1.69       -1.84      4.01 o 
   1   2  15        2.51        2.93      5.46 o 
   2   2  15       37.90       31.70     12.77 o 
   3   2  15       24.40       37.89     13.22 o 
   4   2  15        0.61        3.88     14.01 o 
  -7   3  15       28.68       14.31      7.26 o 
  -6   3  15       54.24       40.93     10.01 o 
  -5   3  15       73.57       82.51     13.47 o 
  -4   3  15       49.71       73.60     13.09 o 
  -3   3  15        4.16       21.95      7.19 o 
  -2   3  15       48.40       37.33     17.02 o 
  -1   3  15       24.06       34.87     10.52 o 
   0   3  15       39.78       40.08     11.01 o 
   1   3  15       39.51       26.43     14.69 o 
   2   3  15       75.36       95.51     24.78 o 
   3   3  15       81.69       72.84     26.42 o 
  -7   4  15        9.61       16.07     21.82 o 
  -6   4  15       19.63       17.13      8.93 o 
  -5   4  15        5.87        5.28      5.86 o 
  -4   4  15       43.64       54.00     12.51 o 
  -3   4  15      109.96       89.48     18.57 o 
  -2   4  15       52.34       36.91     17.41 o 
  -1   4  15       37.98       39.07     10.16 o 
   0   4  15       19.78       -8.46     13.92 o 
   1   4  15        7.31        1.44      7.71 o 
   2   4  15       13.60        9.54     21.63 o 
  -5   5  15        0.73        4.48      6.33 o 
  -4   5  15       23.71       10.97     13.92 o 
  -3   5  15       13.13        7.04      5.79 o 
  -2   5  15        0.36       -3.73      5.45 o 
  -1   5  15        4.99        8.86      9.03 o 
   0   5  15       21.65       16.41     12.03 o 
   1   5  15       28.53       35.91     16.12 o 
  -6   0  16      101.35       87.99     20.94 o 
  -5   0  16       52.65       65.97     21.25 o 
  -4   0  16       35.71       33.74     13.02 o 
  -3   0  16       79.25       76.70     18.62 o 
  -2   0  16       33.81       49.14     17.15 o 
  -1   0  16        0.53        2.52      5.70 o 
   0   0  16        9.68        8.46      8.18 o 
   1   0  16       23.17       21.35     17.96 o 
  -6   1  16       37.69       32.68      9.69 o 
  -5   1  16        5.00       -0.30      5.42 o 
  -4   1  16       19.42       23.80      8.49 o 
  -3   1  16        8.00       14.39     10.89 o 
  -2   1  16        8.30        7.62      5.87 o 
  -1   1  16        5.27        5.97      5.51 o 
   0   1  16        1.59        1.76      5.70 o 
   1   1  16        0.09       -0.61      7.00 o 
  -6   2  16       32.34       28.95     10.98 o 
  -5   2  16      121.44      152.50     26.68 o 
  -4   2  16       76.31       86.35     15.30 o 
  -3   2  16        7.49        1.89      5.06 o 
  -2   2  16        8.11        5.27      6.29 o 
  -1   2  16        1.23        2.94      7.92 o 
   0   2  16        1.57        3.04      7.80 o 
   1   2  16       23.65        1.75      8.65 o 
  -4   3  16       35.54       36.19     10.90 o 
  -3   3  16       29.11       38.59     12.98 o 
  -2   3  16       10.30        5.83      5.44 o 
  -1   3  16        4.12        7.33      8.29 o 
   0   3  16        4.24       -0.56      9.40 o 
                                                 
